# Supplementary material for: Phylogenomics and Comparative Genomics Highlight Specific Genetic Features in Ganoderma Species
Source: J Fungi (Basel). 2022 Mar 18;8(3):311. doi: 10.3390/jof8030311 (PMC8955403; doi:10.3390/jof8030311)
Supplement: Supplementary file 1 [file jof-08-00311-s001.zip]

Archive with 15 entries (15 files):
- Figure S1.jpg
- Figure S2-1.jpg
- Figure S2-2.jpg
- Table S1.xlsx
- Table S10.xlsx
- Table S11.xlsx
- Table S12.xlsx
- Table S2.xlsx
- Table S3.xlsx
- Table S4.xlsx
- Table S5.xlsx
- Table S6.xlsx
- Table S7.xlsx
- Table S8.xlsx
- Table S9.xlsx
