# Supplementary material for: Phylogenomics and Comparative Genomics Highlight Specific Genetic Features in Ganoderma Species
Source: J Fungi (Basel). 2022 Mar 18;8(3):311. doi: 10.3390/jof8030311 (PMC8955403; doi:10.3390/jof8030311)
Supplement: Supplementary file 1 [file jof-08-00311-s001.zip › Table S1.xlsx]

## Sheet: Table S1
Supplementary Table S1. Model list for each orthologous group of concatenate protein alignments.
Number	Partition	Model
1	OG0004669 = 1-554	LG+I+G4
2	OG0004674 = 555-931	LG+I+G4
3	OG0004676 = 932-1297	LG+I+G4
4	OG0004680 = 1298-1669	LG+I+G4
5	OG0004683 = 1670-1807	LG+I+G4
6	OG0004686 = 1808-2120	LG+I+G4
7	OG0004688 = 2121-2806	JTT+I+G4
8	OG0004691 = 2807-3508	JTT+I+G4
9	OG0004699 = 3509-3847	LG+I+G4
10	OG0004700 = 3848-4262	LG+I+G4
11	OG0004703 = 4263-4532	LG+I+G4
12	OG0004712 = 4533-4882	JTT+I+G4
13	OG0004722 = 4883-5299	JTT+I+G4
14	OG0004727 = 5300-5438	LG+I+G4
15	OG0004730 = 5439-5677	LG+I+G4
16	OG0004738 = 5678-6273	LG+I+G4
17	OG0004744 = 6274-6395	JTT+I+G4
18	OG0004747 = 6396-7163	JTT+I+G4
19	OG0004749 = 7164-7372	JTT+I+G4
20	OG0004750 = 7373-7834	LG+I+G4
21	OG0004751 = 7835-8934	LG+I+G4
22	OG0004752 = 8935-9140	JTT+I+G4
23	OG0004754 = 9141-9515	LG+I+G4
24	OG0004755 = 9516-9813	LG+I+G4
25	OG0004756 = 9814-10053	LG+I+G4
26	OG0004760 = 10054-11657	JTT+I+G4
27	OG0004763 = 11658-12162	LG+I+G4
28	OG0004770 = 12163-12276	RTREV+I+G4
29	OG0004772 = 12277-12768	LG+I+G4
30	OG0004776 = 12769-12983	LG+I+G4
31	OG0004795 = 12984-13784	JTT+I+G4
32	OG0004800 = 13785-14730	JTT+I+G4
33	OG0004801 = 14731-15080	LG+I+G4
34	OG0004803 = 15081-15584	LG+I+G4
35	OG0004805 = 15585-16389	LG+I+G4
36	OG0004811 = 16390-16780	LG+I+G4
37	OG0004812 = 16781-16962	LG+I+G4
38	OG0004815 = 16963-17624	JTT+I+G4
39	OG0004817 = 17625-18007	LG+I+G4
40	OG0004820 = 18008-18832	LG+I+G4
41	OG0004824 = 18833-19199	LG+I+G4
42	OG0004826 = 19200-19466	JTT+I+G4
43	OG0004841 = 19467-21318	JTT+I+G4
44	OG0004845 = 21319-21496	LG+I+G4
45	OG0004850 = 21497-21718	JTT+I+G4
46	OG0004851 = 21719-22043	LG+I+G4
47	OG0004858 = 22044-22685	LG+I+G4
48	OG0004859 = 22686-23195	JTT+I+G4
49	OG0004861 = 23196-23741	LG+I+G4
50	OG0004864 = 23742-24596	JTT+I+G4
51	OG0004868 = 24597-24909	LG+I+G4
52	OG0004875 = 24910-25321	LG+I+G4
53	OG0004876 = 25322-25431	LG+I+G4
54	OG0004880 = 25432-25682	LG+I+G4
55	OG0004884 = 25683-26206	JTT+I+G4
56	OG0004886 = 26207-26594	LG+I+G4
57	OG0004887 = 26595-26965	JTT+I+G4
58	OG0004889 = 26966-27166	LG+I+G4
59	OG0004892 = 27167-27333	LG+I+G4
60	OG0004893 = 27334-27755	JTT+I+G4
61	OG0004894 = 27756-27944	LG+I+G4
62	OG0004896 = 27945-28297	LG+I+G4
63	OG0004906 = 28298-28746	LG+I+G4
64	OG0004907 = 28747-28919	LG+I+G4
65	OG0004917 = 28920-29074	LG+I+G4
66	OG0004918 = 29075-30019	LG+I+G4
67	OG0004919 = 30020-30518	LG+I+G4
68	OG0004921 = 30519-31276	JTT-DCMUT+I+G4
69	OG0004922 = 31277-31653	LG+I+G4
70	OG0004940 = 31654-31854	LG+I+G4
71	OG0004944 = 31855-32134	JTT+I+G4
72	OG0004948 = 32135-32503	LG+I+G4
73	OG0004955 = 32504-33431	LG+I+G4
74	OG0004957 = 33432-33681	LG+I+G4
75	OG0004959 = 33682-34128	DAYHOFF+I+G4
76	OG0004964 = 34129-34671	LG+I+G4
77	OG0004965 = 34672-34959	LG+I+G4
78	OG0004967 = 34960-35420	LG+I+G4
79	OG0004969 = 35421-35996	LG+I+G4
80	OG0004970 = 35997-36222	LG+I+G4
81	OG0004973 = 36223-36399	LG+I+G4
82	OG0004975 = 36400-37024	LG+I+G4
83	OG0004977 = 37025-37194	LG+I+G4
84	OG0004978 = 37195-37491	LG+I+G4
85	OG0004983 = 37492-38140	LG+I+G4
86	OG0004992 = 38141-38552	LG+I+G4
87	OG0004995 = 38553-39180	LG+I+G4
88	OG0005011 = 39181-39955	LG+I+G4
89	OG0005014 = 39956-40688	LG+I+G4
90	OG0005015 = 40689-40904	LG+I+G4
91	OG0005023 = 40905-41269	LG+I+G4
92	OG0005028 = 41270-41631	JTT-DCMUT+I+G4
93	OG0005030 = 41632-42404	LG+I+G4
94	OG0005032 = 42405-42857	LG+I+G4
95	OG0005036 = 42858-43313	LG+I+G4
96	OG0005037 = 43314-43815	LG+I+G4
97	OG0005038 = 43816-44034	LG+I+G4
98	OG0005054 = 44035-44683	LG+I+G4
99	OG0005059 = 44684-45003	JTT+I+G4
100	OG0005061 = 45004-45692	JTT-DCMUT+I+G4
101	OG0005064 = 45693-46156	LG+I+G4
102	OG0005068 = 46157-46466	LG+I+G4
103	OG0005078 = 46467-47713	LG+I+G4
104	OG0005082 = 47714-48086	LG+I+G4
105	OG0005085 = 48087-48238	LG+I+G4
106	OG0005087 = 48239-48442	LG+I+G4
107	OG0005094 = 48443-49004	LG+I+G4
108	OG0005109 = 49005-49774	JTT+I+G4
109	OG0005126 = 49775-50284	JTT+I+G4
110	OG0005128 = 50285-50471	LG+I+G4
111	OG0005136 = 50472-51244	LG+I+G4
112	OG0005138 = 51245-51661	LG+I+G4
113	OG0005142 = 51662-51905	LG+I+G4
114	OG0005143 = 51906-52255	LG+I+G4
115	OG0005145 = 52256-53222	JTT+I+G4
116	OG0005161 = 53223-53514	LG+I+G4
117	OG0005168 = 53515-54142	JTT+I+G4
118	OG0005169 = 54143-54467	LG+I+G4
119	OG0005174 = 54468-54729	LG+I+G4
120	OG0005175 = 54730-55042	MTZOA+I+G4
121	OG0005177 = 55043-55345	LG+I+G4
122	OG0005181 = 55346-55876	JTT+I+G4
123	OG0005185 = 55877-56368	JTT-DCMUT+I+G4
124	OG0005188 = 56369-56797	LG+I+G4
125	OG0005189 = 56798-57423	JTT+I+G4
126	OG0005197 = 57424-57627	LG+I+G4
127	OG0005198 = 57628-58010	LG+I+G4
128	OG0005201 = 58011-58956	LG+I+G4
129	OG0005203 = 58957-59599	JTT-DCMUT+I+G4
130	OG0005207 = 59600-60174	LG+I+G4
131	OG0005208 = 60175-60781	JTT-DCMUT+I+G4
132	OG0005209 = 60782-61071	LG+I+G4
133	OG0005211 = 61072-61359	LG+I+G4
134	OG0005217 = 61360-61817	LG+I+G4
135	OG0005218 = 61818-62334	LG+I+G4
136	OG0005220 = 62335-62591	LG+I+G4
137	OG0005221 = 62592-62757	JTT+I+G4
138	OG0005222 = 62758-63154	LG+I+G4
139	OG0005226 = 63155-63324	LG+I+G4
140	OG0005227 = 63325-64239	LG+I+G4
141	OG0005228 = 64240-67141	LG+I+G4
142	OG0005231 = 67142-68283	LG+I+G4
143	OG0005234 = 68284-68448	LG+I+G4
