# Supplementary material for: Phylogenomics and Comparative Genomics Highlight Specific Genetic Features in Ganoderma Species
Source: J Fungi (Basel). 2022 Mar 18;8(3):311. doi: 10.3390/jof8030311 (PMC8955403; doi:10.3390/jof8030311)
Supplement: Supplementary file 1 [file jof-08-00311-s001.zip › Table S10.xlsx]

## Sheet: Table S10
Supplementary Table S10. Composition and ratios of secreted CAZymes for plant and microbial cell wall degradation in 58 genomes.
Species ID	Species name	Lifestyle	PCWDE	MCWDE	LPMO	Cellulose	Hemicellulose	Lignin	Pectin	Peptidoglycan	Mannan	Glucan	Chitin	PCWDE.ratio	MCWDE.ratio
Abobie1	Abortiporus biennis	White-rot	133	36	18	61	25	14	19	4	4	10	11	0.786982	0.213018
Bjead1_1	Bjerkandera adusta	White-rot	143	45	25	69	34	20	16	0	5	17	14	0.760638	0.239362
Cersu1	Ceriporiopsis subvermispora	White-rot	88	46	10	31	23	15	12	2	5	19	14	0.656716	0.343284
Dicsq1	Dichomitus squalens	White-rot	123	66	17	45	27	12	21	3	6	28	19	0.650794	0.349206
Earsca1	Earliella scabrosa	White-rot	154	54	22	58	34	24	26	2	9	13	22	0.740385	0.259615
Epityp1	Epithele typhae	White-rot	148	65	16	48	38	22	22	2	6	25	21	0.694836	0.305164
Fomfom1	Fomes fomentarius	White-rot	152	61	22	58	35	15	35	1	10	11	33	0.713615	0.286385
Fomme1	Fomitiporia mediterranea	White-rot	105	40	10	31	25	17	24	0	5	15	16	0.724138	0.275862
Ganaus1	Ganoderma australe	White-rot	218	120	25	63	63	19	36	5	12	18	81	0.64497	0.35503
Ganbon1	Ganoderma boninense	White-rot	169	73	20	58	41	12	28	4	5	17	40	0.698347	0.301653
Ganleu1	Ganoderma leucocontextum	White-rot	124	64	18	45	30	9	19	3	6	17	34	0.659574	0.340426
Ganlin1	Ganoderma lingzhi	White-rot	133	80	16	48	31	10	19	4	7	17	44	0.624413	0.375587
Ganluc1	Ganoderma lucidum	White-rot	138	81	18	49	34	8	24	3	7	18	44	0.630137	0.369863
Gansin1	Ganoderma sinense	White-rot	137	90	17	44	32	10	27	3	8	17	56	0.603524	0.396476
Gansp1	Ganoderma sp.	White-rot	136	89	16	44	36	9	25	3	4	34	41	0.604444	0.395556
Hetan2	Heterobasidion annosum	White-rot	97	42	10	39	20	7	13	1	3	15	16	0.697842	0.302158
Hexnit1	Hexagonia nitida	White-rot	148	58	20	53	34	21	29	2	6	14	26	0.718447	0.281553
Hydfim1	Hydnopolyporus fimbriatus	White-rot	103	46	19	50	23	9	17	2	6	17	17	0.691275	0.308725
Irplac1	Irpex lacteus	White-rot	121	39	19	61	29	9	19	2	4	9	18	0.75625	0.24375
Tralac1	Leiotrametes lactinea	White-rot	119	54	19	55	32	7	17	1	3	13	27	0.687861	0.312139
Tramen1	Leiotrametes menziesii	White-rot	118	45	21	54	28	9	17	2	4	10	20	0.723926	0.276074
Lenti7_1	Lentinus tigrinus	White-rot	140	60	20	55	27	17	28	3	7	18	24	0.7	0.3
Obbri1	Obba rivulosa	White-rot	96	45	10	37	23	12	13	2	3	19	16	0.680851	0.319149
Panru1	Panus rudis	White-rot	129	41	20	58	32	11	19	3	4	14	15	0.758824	0.241176
Phaca1	Phanerochaete carnosa	White-rot	101	41	10	48	27	11	12	1	3	22	10	0.711268	0.288732
Phchr2	Phanerochaete chrysosporium	White-rot	126	46	13	64	29	15	12	2	4	17	15	0.732558	0.267442
Phlbr1	Phlebia brevispora	White-rot	120	71	9	49	37	11	13	2	5	27	29	0.628272	0.371728
Phlcen1	Phlebia centrifuga	White-rot	54	31	6	25	15	4	10	1	1	14	13	0.635294	0.364706
Phlrad1	Phlebia radiata	White-rot	144	40	13	60	49	10	19	2	3	11	18	0.782609	0.217391
Phlgi1	Phlebiopsis gigantea	White-rot	104	48	15	53	18	9	19	2	4	21	15	0.684211	0.315789
Polar1	Polyporus arcularius	White-rot	137	70	19	53	29	15	28	1	4	32	26	0.661836	0.338164
Polbr1	Polyporus brumalis	White-rot	133	69	19	50	30	16	25	1	4	30	27	0.658416	0.341584
Polsqu1	Polyporus squamosus	White-rot	134	67	22	55	33	3	29	3	8	29	21	0.666667	0.333333
Pycci1	Pycnoporus cinnabarinus	White-rot	98	60	19	44	24	10	16	2	4	26	21	0.620253	0.379747
Pycsa1	Pycnoporus sanguineus	White-rot	114	45	19	50	28	11	20	2	6	9	25	0.716981	0.283019
Rigmic1	Rigidoporus microporus	White-rot	125	39	20	68	26	6	16	2	1	19	10	0.762195	0.237805
Stehi1	Stereum hirsutum	White-rot	145	70	17	46	41	6	33	1	11	25	27	0.674419	0.325581
Trapub1	Trametes pubescens	White-rot	111	51	18	46	24	18	15	2	1	20	21	0.685185	0.314815
Trave1	Trametes versicolor	White-rot	136	65	21	55	28	24	18	2	5	22	27	0.676617	0.323383
Trace1	Trametopsis cervina	White-rot	115	36	18	58	30	8	16	2	6	11	11	0.761589	0.238411
Amylap1_1	Amylocystis lapponica	Brown-rot	34	57	2	5	13	1	9	1	18	19	16	0.373626	0.626374
Antser1	Antrodia serialis	Brown-rot	53	50	5	11	15	0	19	1	5	22	16	0.514563	0.485437
Antsi1	Antrodia sinuosa	Brown-rot	38	35	4	7	14	1	10	1	4	9	16	0.520548	0.479452
Daequ1	Daedalea quercina	Brown-rot	47	55	3	7	19	0	12	0	4	24	18	0.460784	0.539216
Fibra1	Fibroporia radiculosa	Brown-rot	41	41	4	8	15	0	14	0	4	18	16	0.5	0.5
Pipbet1_1	Fomitopsis betulina	Brown-rot	62	41	5	11	21	1	21	2	1	11	19	0.601942	0.398058
Fompi3	Fomitopsis pinicola	Brown-rot	68	56	7	12	22	1	20	0	5	24	17	0.548387	0.451613
Laesu1	Laetiporus sulphureus	Brown-rot	44	42	3	8	15	1	15	1	3	19	15	0.511628	0.488372
PosplRSB12_1	Postia placenta	Brown-rot	40	43	4	8	13	0	15	1	2	22	14	0.481928	0.518072
Fomros1	Rhodofomes roseus	Brown-rot	49	54	4	7	15	0	17	1	11	14	19	0.475728	0.524272
Wolco1	Wolfiporia cocos	Brown-rot	47	41	3	4	20	1	16	1	5	16	13	0.534091	0.465909
Amamu1	Amanita muscaria	Ectomycorrhizal	37	52	4	2	16	0	5	4	2	21	18	0.41573	0.58427
Lacbi2	Laccaria bicolor	Ectomycorrhizal	43	45	7	7	15	1	9	3	1	25	4	0.488636	0.511364
Pismi2	Pisolithus microcarpus	Ectomycorrhizal	24	25	7	4	9	0	1	2	1	9	8	0.489796	0.510204
Rhivi1	Rhizopogon vinicolor	Ectomycorrhizal	32	39	3	5	7	0	4	2	4	11	19	0.450704	0.549296
Pirin1	Piriformospora indica	Endophyte	190	46	26	98	73	0	9	5	1	20	6	0.805085	0.194915
Mellp2_3	Melampsora larici-populina	Pathogen	67	43	2	31	20	0	5	4	5	18	8	0.609091	0.390909
Ustma2_2	Ustilago maydis	Pathogen	27	34	0	5	14	0	4	2	4	16	6	0.442623	0.557377
