# Supplementary material for: Phylogenomics and Comparative Genomics Highlight Specific Genetic Features in Ganoderma Species
Source: J Fungi (Basel). 2022 Mar 18;8(3):311. doi: 10.3390/jof8030311 (PMC8955403; doi:10.3390/jof8030311)
Supplement: Supplementary file 1 [file jof-08-00311-s001.zip › Table S11.xlsx]

## Sheet: Table S11
Supplementary Table S11. Number of secreted proteases in 58 secretomes.
Species ID	Species name	Lifestyle	Total	A01A	A01B	A01X	A02A	C13	C14B	C19	C26	C40	C48	C56	C60A	C82A	C85A	C89	C97	C110	G01	I01	I02	I04	I08	I09	I17	I25B	I29	I31	I32	I39	I51	I63	I66	I87	M02	M12B	M13	M14A	M16A	M17	M20A	M20D	M23B	M24B	M24X	M28A	M28E
Abobie1	Abortiporus biennis	White-rot	67	23	0	1	0	1	0	0	0	0	0	1	0	0	0	1	0	0	0	0	0	0	1	0	0	0	0	0	0	0	5	0	0	1	0	0	0	1	0	0	3	0	0	0	0	0	3
Bjeadu1	Bjerkandera adusta	White-rot	79	28	0	4	0	1	0	0	0	0	0	1	0	0	0	0	0	0	0	0	0	0	0	0	0	0	0	0	0	0	1	0	0	1	0	0	0	1	0	0	3	0	0	0	0	1	2
CersubB	Ceriporiopsis subvermispora	White-rot	39	14	0	1	0	0	0	0	0	0	0	0	0	1	0	0	0	0	0	0	0	0	1	0	0	0	0	0	0	0	1	1	0	0	0	0	0	1	0	0	0	0	1	0	0	0	0
Dicsq1	Dichomitus squalens	White-rot	78	26	0	1	0	0	0	0	0	1	0	0	0	0	0	0	0	0	2	0	0	0	0	0	0	0	0	0	0	0	1	0	0	1	0	0	0	0	0	0	0	0	0	0	1	0	1
Earsca1	Earliella scabrosa	White-rot	102	27	0	1	0	1	0	0	1	0	0	0	0	0	0	0	0	0	2	0	0	0	1	0	0	0	0	0	0	0	2	0	0	1	0	0	0	1	0	0	0	0	0	0	0	1	8
Epityp1	Epithele typhae	White-rot	84	28	0	3	0	1	0	0	0	0	0	0	0	0	0	0	0	0	2	0	0	0	0	0	0	0	0	0	0	0	3	1	0	1	0	0	0	1	0	0	0	0	0	0	0	0	3
Fomfom1	Fomes fomentarius	White-rot	79	23	0	1	0	1	0	0	0	0	0	2	0	0	0	0	0	0	2	0	1	0	0	0	0	0	0	0	0	0	1	1	0	1	0	0	0	1	0	1	0	0	0	0	0	0	3
Fommed1	Fomitiporia mediterranea	White-rot	42	15	0	1	1	0	0	0	0	1	0	2	0	1	0	0	0	1	0	0	0	0	0	0	0	0	0	0	0	0	1	0	0	1	0	0	0	0	0	0	0	0	0	0	0	0	1
Ganaus1	Ganoderma australe	White-rot	109	41	0	1	0	1	0	0	0	0	0	1	0	0	0	0	0	0	16	0	0	0	0	0	0	0	0	0	0	0	2	0	0	1	0	0	0	0	0	0	0	0	0	0	0	0	6
Ganbon1	Ganoderma boninense	White-rot	99	30	0	1	0	0	0	0	0	0	1	2	0	0	0	0	0	0	16	0	0	0	1	0	0	0	0	0	0	0	1	0	0	0	0	0	0	0	0	0	0	0	1	0	0	0	7
Ganleu1	Ganoderma leucocontextum	White-rot	99	30	0	2	0	0	0	0	0	0	0	0	0	0	0	0	0	0	13	0	0	0	0	0	0	0	0	0	0	0	1	0	0	1	0	0	0	1	0	0	0	0	0	0	1	0	5
Ganlin1	Ganoderma lingzhi	White-rot	99	42	0	1	0	0	0	0	0	0	0	0	0	0	0	0	0	0	7	0	0	0	0	0	0	0	0	0	0	0	1	0	0	0	0	1	0	0	0	0	0	0	0	0	1	0	2
Ganluc1	Ganoderma lucidum	White-rot	103	35	0	1	0	1	0	0	0	0	0	0	0	0	0	0	0	0	10	0	0	0	1	0	0	0	0	0	0	0	1	0	0	0	0	0	0	1	0	0	1	0	0	0	1	0	4
Gansin1	Ganoderma sinense	White-rot	88	37	0	0	0	1	0	0	0	0	0	0	0	0	0	0	0	0	12	0	0	0	1	0	0	0	0	0	0	0	2	0	0	0	0	0	0	1	0	0	0	0	0	0	0	0	5
Gansp1	Ganoderma sp.	White-rot	85	29	0	1	0	0	0	0	0	1	0	1	0	0	0	0	0	0	7	0	0	0	1	0	0	1	0	0	0	0	1	0	0	0	0	0	0	1	0	0	0	0	0	0	1	0	3
Hetan2	Heterobasidion annosum	White-rot	45	13	0	0	0	1	0	0	0	0	0	0	0	0	0	0	0	0	0	0	0	2	0	0	0	0	0	0	0	0	4	0	0	0	0	0	0	0	0	0	0	0	0	0	1	0	2
Hexnit1	Hexagonia nitida	White-rot	91	30	0	1	0	0	0	0	0	0	0	0	0	0	0	0	0	0	2	0	0	0	0	0	1	0	0	0	0	0	1	1	0	1	0	0	0	1	0	0	0	0	0	0	0	0	4
Hydfim1	Hydnopolyporus fimbriatus	White-rot	62	21	0	0	0	0	0	1	0	0	0	0	0	0	0	0	0	0	0	0	0	0	0	0	0	0	0	0	0	0	3	1	0	1	0	0	0	1	0	0	2	1	0	0	0	1	1
Irplac1	Irpex lacteus	White-rot	82	26	0	2	0	0	0	1	0	0	0	1	0	0	0	0	0	0	0	0	0	0	2	0	0	0	0	0	0	0	3	1	0	1	0	0	0	1	0	0	2	0	0	0	0	1	1
Tralac1	Leiotrametes lactinea	White-rot	97	32	0	0	0	1	0	0	0	0	0	0	0	0	0	0	0	0	11	0	0	0	0	0	0	0	0	0	0	0	1	2	0	1	0	0	0	0	0	0	0	0	0	1	1	0	3
Tramen1	Leiotrametes menziesii	White-rot	94	31	0	1	0	1	0	0	0	0	0	0	0	0	0	0	0	0	10	0	0	0	0	0	0	0	0	0	0	0	1	2	0	0	0	0	0	0	0	0	0	0	0	0	1	0	2
Lenti7	Lentinus tigrinus	White-rot	91	29	0	2	0	1	l	0	1	0	0	0	0	0	0	0	0	0	3	0	0	0	0	0	0	0	0	0	0	0	1	1	0	1	0	0	0	1	0	0	0	0	0	0	1	0	5
Obbriv1	Obba rivulosa	White-rot	57	24	0	2	0	1	0	0	0	0	0	0	0	0	0	0	0	0	0	0	0	0	0	0	1	0	0	0	0	0	2	0	0	1	0	0	0	1	0	0	0	0	0	0	0	0	1
Panru1	Panus rudis	White-rot	57	18	0	1	0	1	0	0	0	0	0	1	0	0	0	0	0	0	0	0	0	0	0	1	0	0	1	0	0	0	4	0	0	1	0	0	0	1	0	0	0	0	0	0	1	1	2
Phacar1	Phanerochaete carnosa	White-rot	89	36	0	2	0	1	0	0	0	0	0	0	0	0	0	0	0	0	19	0	0	0	0	0	0	0	0	0	0	0	2	1	0	0	0	0	0	1	0	0	0	0	0	0	0	1	1
Phachr2	Phanerochaete chrysosporium	White-rot	84	29	0	4	0	0	0	0	0	0	0	0	0	0	0	0	0	0	11	0	0	0	0	0	0	0	0	0	0	0	3	1	0	1	0	0	0	0	0	0	2	0	0	1	0	0	1
Phlbre1	Phlebia brevispora	White-rot	74	28	0	0	0	1	0	0	0	1	0	1	0	1	0	0	0	0	0	0	0	0	0	0	0	0	0	0	0	1	2	1	0	1	0	0	0	1	0	0	1	0	0	0	0	0	1
Phlcen1	Phlebia centrifuga	White-rot	41	13	0	0	0	0	0	0	0	0	0	1	0	0	0	0	0	0	0	0	0	0	0	0	0	0	0	0	0	0	2	0	0	0	1	0	0	1	0	0	1	0	0	0	0	1	1
Phlrad1	Phlebia radiata	White-rot	72	26	0	0	0	1	0	0	0	0	0	1	0	0	0	0	0	0	2	0	0	0	0	0	0	0	0	0	0	0	2	0	0	0	0	0	0	2	0	0	2	0	0	0	1	1	1
Phlgig1	Phlebiopsis gigantea	White-rot	72	25	0	0	0	0	0	0	0	1	0	1	0	1	0	0	0	0	5	0	0	0	0	0	0	0	0	0	0	0	3	1	0	0	0	0	0	1	0	0	1	0	0	1	0	1	0
Polarc1	Polyporus arcularius	White-rot	81	24	0	1	0	1	0	0	0	0	0	0	0	0	0	0	0	0	4	0	0	0	0	0	0	0	0	0	0	0	2	1	0	1	0	0	0	1	0	0	0	0	0	0	0	0	4
Polbru1	Polyporus brumalis	White-rot	87	26	0	1	0	1	0	0	1	0	0	0	0	0	0	0	0	1	4	0	0	0	0	0	0	0	0	0	0	0	1	1	0	2	0	0	0	1	0	0	0	0	0	0	0	0	5
Polsqu1	Polyporus squamosus	White-rot	86	25	0	2	0	1	0	0	0	0	0	0	0	0	0	0	0	0	4	0	0	0	0	0	0	0	0	0	0	0	1	1	0	1	0	0	0	1	0	0	0	0	0	0	1	0	3
Pyccin1	Pycnoporus cinnabarinus	White-rot	53	21	0	0	0	0	0	0	0	0	0	0	0	0	0	0	0	0	1	0	0	0	1	0	0	0	0	0	0	0	1	0	0	0	0	0	0	1	0	0	0	0	0	0	0	0	3
Pycsa1	Pycnoporus sanguineus	White-rot	63	25	0	0	0	0	0	0	0	0	0	0	0	0	0	0	0	0	1	0	1	0	0	0	0	0	0	0	0	0	0	1	0	0	0	0	0	0	0	0	0	0	0	0	1	0	3
Rigmic1	Rigidoporus microporus	White-rot	42	12	0	0	0	1	0	0	0	0	0	3	0	0	0	0	0	0	0	1	0	0	0	1	0	0	0	0	0	0	6	0	0	0	0	0	0	0	0	0	0	0	0	0	1	0	0
Stehir1	Stereum hirsutum	White-rot	48	17	0	3	0	1	0	0	0	0	0	0	0	0	0	0	0	0	3	0	0	0	0	0	0	0	0	0	0	0	1	0	0	0	0	0	0	1	0	0	0	0	0	0	1	0	2
Trapub1	Trametes pubescens	White-rot	56	17	0	1	0	0	0	0	0	0	0	0	0	0	0	0	0	0	1	0	0	0	0	0	1	0	0	0	0	0	1	1	0	1	0	0	0	0	0	0	0	0	0	0	1	0	3
Trave1	Trametes versicolor	White-rot	82	27	0	1	0	1	0	0	0	1	0	0	0	0	0	0	0	0	1	0	0	0	0	0	1	0	0	0	0	0	0	1	0	1	0	0	0	1	0	0	0	0	0	1	0	0	3
Tracer1	Trametopsis cervina	White-rot	57	18	0	0	0	0	0	0	0	0	0	2	0	0	0	0	0	0	0	0	0	0	0	0	0	0	0	0	0	0	3	1	0	0	0	0	0	0	0	0	1	0	0	0	0	1	2
Amylap1	Amylocystis lapponica	Brown-rot	54	28	0	2	0	0	0	0	0	0	0	0	0	0	0	0	0	0	0	0	0	0	0	0	0	0	0	0	0	0	0	0	0	1	0	0	0	1	0	0	0	0	0	0	0	0	1
Antser1	Antrodia serialis	Brown-rot	53	21	0	2	0	1	0	0	0	0	0	0	1	0	0	0	0	0	3	0	0	0	0	0	0	0	0	0	0	0	0	0	0	0	0	0	0	1	0	0	0	0	0	0	0	0	1
Antsin1	Antrodia sinuosa	Brown-rot	52	19	0	4	0	0	0	0	1	0	0	0	0	0	0	0	0	0	0	0	0	0	0	0	0	0	1	0	0	0	1	0	0	1	0	0	0	1	0	0	0	0	0	0	0	0	3
Daeque1	Daedalea quercina	Brown-rot	39	16	0	2	0	0	0	0	0	0	0	0	0	0	0	0	0	0	0	0	0	0	0	0	0	0	0	0	0	0	0	0	0	0	0	0	0	1	0	0	1	0	0	0	0	0	2
Fibrad1	Fibroporia radiculosa	Brown-rot	48	22	0	2	0	1	1	0	0	0	0	0	0	0	0	0	0	1	0	0	0	0	0	0	0	0	0	0	0	0	0	0	0	0	0	0	0	0	0	1	0	0	0	0	0	0	1
Pipbet1	Fomitopsis betulina	Brown-rot	49	17	0	2	0	1	0	0	1	0	0	0	0	0	0	0	0	0	3	0	0	0	0	0	0	0	1	0	0	0	0	0	0	0	0	0	0	1	0	0	0	0	0	0	0	0	3
Fompin3	Fomitopsis pinicola	Brown-rot	60	21	0	2	0	1	0	0	0	0	0	0	0	0	0	0	0	0	5	0	1	0	0	0	0	0	1	0	0	0	0	0	0	1	0	0	1	1	0	0	1	0	0	0	0	0	2
Laesul1	Laetiporus sulphureus	Brown-rot	40	17	0	1	0	1	0	0	0	0	0	0	0	0	0	0	0	0	2	0	0	0	0	0	0	0	0	0	0	0	0	0	0	1	0	0	0	1	0	0	0	0	0	0	0	0	1
Pospla12	Postia placenta	Brown-rot	58	18	0	3	0	1	0	0	0	0	0	0	0	0	0	0	0	0	0	0	0	0	0	0	0	0	0	0	0	0	1	0	0	1	0	0	0	1	0	0	0	0	0	1	0	0	1
Fomros1	Rhodofomes roseus	Brown-rot	51	22	0	0	0	1	1	0	0	0	0	0	0	0	0	0	0	0	2	0	0	0	0	0	0	0	0	0	0	0	0	0	0	1	0	0	0	1	0	0	1	0	0	0	0	0	2
Wolcoc1	Wolfiporia cocos	Brown-rot	48	20	0	2	0	0	0	0	0	0	0	0	0	0	0	0	0	0	0	0	0	0	0	0	0	0	1	0	0	0	0	0	0	1	0	0	0	1	0	0	0	0	0	0	0	0	1
Amamu1	Amanita muscaria	Ectomycorrhizal	58	23	0	0	0	0	0	0	0	0	0	0	0	0	0	0	0	0	9	0	0	0	0	0	0	0	0	0	0	0	1	1	0	0	0	0	0	0	0	0	0	0	0	0	0	0	2
Lacbi2	Laccaria bicolor	Ectomycorrhizal	45	9	1	0	0	0	0	0	1	0	0	0	0	0	0	0	0	0	0	0	1	0	0	0	1	0	0	0	0	0	1	0	1	1	0	0	0	1	0	1	0	0	1	0	0	0	2
Pismi2	Pisolithus microcarpus	Ectomycorrhizal	24	8	0	0	0	0	0	0	0	0	0	0	0	0	0	0	0	0	0	0	0	0	0	0	0	0	0	0	0	0	0	0	0	0	0	0	0	0	0	0	1	0	0	0	0	0	2
Rhivi1	Rhizopogon vinicolor	Ectomycorrhizal	57	26	0	0	0	1	0	0	0	0	0	0	0	0	0	0	0	0	0	0	0	0	0	0	0	0	0	0	0	0	1	1	0	1	0	0	0	0	0	0	0	0	0	0	0	0	2
Pirin1	Piriformospora indica	Endophyte	54	4	0	0	0	0	0	0	0	0	0	3	0	0	0	0	1	0	0	0	0	0	1	0	0	1	0	0	1	0	1	0	0	0	0	0	0	1	0	0	0	0	0	1	0	0	5
Mellp2	Melampsora larici-populina	Pathogen	43	12	0	0	0	1	0	0	0	0	0	0	0	0	1	0	0	0	0	0	1	0	1	0	0	0	1	0	0	0	5	0	0	0	0	1	0	0	1	0	0	0	0	0	0	0	1
Ustma2	Ustilago maydis	Pathogen	32	8	0	1	0	0	0	0	0	0	1	0	0	0	0	0	0	1	0	0	0	0	0	0	0	0	0	1	0	0	1	0	0	0	0	0	0	1	0	0	0	0	0	0	0	1	1
		Total	3880	1332	1	67	1	32	2	2	6	6	2	24	1	4	1	1	1	4	195	1	5	2	12	2	5	2	6	1	1	1	86	24	1	33	1	2	1	41	1	3	23	1	3	6	16	11	140
[truncated: 27 more columns]
