# Supplementary material for: Phylogenomics and Comparative Genomics Highlight Specific Genetic Features in Ganoderma Species
Source: J Fungi (Basel). 2022 Mar 18;8(3):311. doi: 10.3390/jof8030311 (PMC8955403; doi:10.3390/jof8030311)
Supplement: Supplementary file 1 [file jof-08-00311-s001.zip › Table S12.xlsx]

## Sheet: Table S12
Supplementary Table S12. Number of secreted lipases in 58 secretomes.
Species ID	Species name	Lifestyle	Total	GX	GGGX
Abobie1	Abortiporus biennis	White-rot	9	2	7
Bjeadu1	Bjerkandera adusta	White-rot	15	6	9
CersubB	Ceriporiopsis subvermispora	White-rot	26	6	20
Dicsq1	Dichomitus squalens	White-rot	23	5	18
Earsca1	Earliella scabrosa	White-rot	27	5	22
Epityp1	Epithele typhae	White-rot	32	7	25
Fomfom1	Fomes fomentarius	White-rot	32	7	25
Fommed1	Fomitiporia mediterranea	White-rot	18	5	13
Ganaus1	Ganoderma australe	White-rot	46	7	39
Ganbon1	Ganoderma boninense	White-rot	31	10	21
Ganleu1	Ganoderma leucocontextum	White-rot	23	9	14
Ganlin1	Ganoderma lingzhi	White-rot	28	4	24
Ganluc1	Ganoderma lucidum	White-rot	25	7	18
Gansin1	Ganoderma sinense	White-rot	29	6	23
Gansp1	Ganoderma sp.	White-rot	21	7	14
Hetan2	Heterobasidion annosum	White-rot	17	4	13
Hexnit1	Hexagonia nitida	White-rot	25	6	19
Hydfim1	Hydnopolyporus fimbriatus	White-rot	17	3	14
Irplac1	Irpex lacteus	White-rot	30	4	26
Tralac1	Leiotrametes lactinea	White-rot	17	4	13
Tramen1	Leiotrametes menziesii	White-rot	18	6	12
Lenti7	Lentinus tigrinus	White-rot	36	5	31
Obbriv1	Obba rivulosa	White-rot	33	5	28
Panru1	Panus rudis	White-rot	10	1	9
Phacar1	Phanerochaete carnosa	White-rot	8	1	7
Phachr2	Phanerochaete chrysosporium	White-rot	10	4	6
Phlbre1	Phlebia brevispora	White-rot	16	4	12
Phlcen1	Phlebia centrifuga	White-rot	4	1	3
Phlrad1	Phlebia radiata	White-rot	12	4	8
Phlgig1	Phlebiopsis gigantea	White-rot	10	4	6
Polarc1	Polyporus arcularius	White-rot	27	3	24
Polbru1	Polyporus brumalis	White-rot	29	1	28
Polsqu1	Polyporus squamosus	White-rot	31	4	27
Pyccin1	Pycnoporus cinnabarinus	White-rot	10	3	7
Pycsa1	Pycnoporus sanguineus	White-rot	11	3	8
Rigmic1	Rigidoporus microporus	White-rot	15	6	9
Stehir1	Stereum hirsutum	White-rot	25	7	18
Trapub1	Trametes pubescens	White-rot	19	5	14
Trave1	Trametes versicolor	White-rot	22	7	15
Tracer1	Trametopsis cervina	White-rot	13	5	8
Amylap1	Amylocystis lapponica	Brown-rot	6	2	4
Antser1	Antrodia serialis	Brown-rot	13	2	11
Antsin1	Antrodia sinuosa	Brown-rot	12	3	9
Daeque1	Daedalea quercina	Brown-rot	7	1	6
Fibrad1	Fibroporia radiculosa	Brown-rot	11	1	10
Pipbet1	Fomitopsis betulina	Brown-rot	18	3	15
Fompin3	Fomitopsis pinicola	Brown-rot	16	3	13
Laesul1	Laetiporus sulphureus	Brown-rot	7	2	5
Pospla12	Postia placenta	Brown-rot	10	3	7
Fomros1	Rhodofomes roseus	Brown-rot	14	4	10
Wolcoc1	Wolfiporia cocos	Brown-rot	13	2	11
Amamu1	Amanita muscaria	Ectomycorrhizal	11	3	8
Lacbi2	Laccaria bicolor	Ectomycorrhizal	17	5	12
Pismi2	Pisolithus microcarpus	Ectomycorrhizal	3	2	1
Rhivi1	Rhizopogon vinicolor	Ectomycorrhizal	11	1	10
Pirin1	Piriformospora indica	Endophyte	11	2	9
Mellp2	Melampsora larici-populina	Pathogen	17	2	15
Ustma2	Ustilago maydis	Pathogen	6	1	5
		Total	1053	235	818
