# Supplementary material for: Phylogenomics and Comparative Genomics Highlight Specific Genetic Features in Ganoderma Species
Source: J Fungi (Basel). 2022 Mar 18;8(3):311. doi: 10.3390/jof8030311 (PMC8955403; doi:10.3390/jof8030311)
Supplement: Supplementary file 1 [file jof-08-00311-s001.zip › Table S2.xlsx]

## Sheet: Table S2
Supplementary Table S2. Main features of the 58 genomes used in this study. The new genomes are shown in bold.
Species name	Species ID	Genome size (bp)	Predicted gene number	Complete BUSCOs	Complete and single-copy BUSCOs	Complete and duplicated BUSCOs	Fragmented BUSCOs	Missing BUSCOs
Abortiporus biennis CIRM-BRFM1778	Abobie1	33118568	11767	0.984	0.976	0.008	0.007	0.009
Bjerkandera adusta HHB-12826-SP	Bjead1_1	42730300	15473	0.98	0.973	0.007	0.011	0.009
Ceriporiopsis subvermispora B	Cersu1	38969816	12125	0.946	0.942	0.004	0.019	0.035
Dichomitus squalens LYAD-421 SS1	Dicsq1	42748430	12290	0.956	0.949	0.007	0.013	0.031
Earliella scabrosa CIRM-BRFM 1817	Earsca1	51673276	17744	0.988	0.977	0.011	0.01	0.002
Epithele typhae CBS 203.58	Epityp1	56143418	13759	0.947	0.924	0.023	0.031	0.022
Fomes fomentarius CIRM-BRFM 1821	Fomfom1	40950972	14757	0.981	0.961	0.02	0.013	0.006
Fomitiporia mediterranea	Fomme1	63354420	11333	0.963	0.951	0.012	0.016	0.021
Ganoderma australe Cui 17254	Ganaus1	84266927	20460	0.846	0.612	0.234	0.094	0.06
Ganoderma boninense G3	Ganbon1	79188463	26226	0.961	0.845	0.116	0.012	0.027
Ganoderma leucocontextum Dai 12418	Ganleu1	60339699	16952	0.998	0.974	0.024	0.001	0.001
Ganoderma lingzhi Cui 9166	Ganlin1	60556438	15007	0.731	0.668	0.063	0.176	0.093
Ganoderma lucidum G.260125-1	Ganluc1	43292593	16113	0.957	0.946	0.011	0.013	0.03
Ganoderma sinense ZZ0214-1	Gansin1	48955697	15688	0.901	0.888	0.013	0.053	0.046
Ganoderma sp. 10597 SS1	Gansp1	39522573	12910	0.982	0.975	0.007	0.014	0.004
Heterobasidion annosum v2.0	Hetan2	33649967	13405	0.961	0.949	0.012	0.03	0.009
Hexagonia nitida CIRM-BRFM 1802	Hexnit1	41833432	14981	0.986	0.975	0.011	0.011	0.003
Hydnopolyporus fimbriatus CBS384.51	Hydfim1	34571335	12424	0.974	0.967	0.007	0.023	0.003
Irpex lacteus CCBAS Fr. 238 617/93	Irplac1	47742868	15319	0.933	0.874	0.059	0.046	0.021
Leiotrametes lactinea CIRM-BRFM 1664	Tralac1	36341856	12284	0.993	0.987	0.006	0.006	0.001
Leiotrametes menziesii CIRM-BRFM 1781	Tramen1	35218293	12529	0.969	0.962	0.007	0.015	0.016
Lentinus tigrinus ALCF2SS1-7	Lenti7_1	39530113	15380	0.99	0.975	0.015	0.01	0
Obba rivulosa 3A-2	Obbri1	34037596	13206	0.988	0.981	0.007	0.009	0.003
Panus rudis PR-1116 ss-1	Panru1	36358364	13568	0.968	0.955	0.013	0.025	0.007
Phanerochaete carnosa HHB-10118-Sp	Phaca1	46293355	13937	0.913	0.904	0.009	0.052	0.035
Phanerochaete chrysosporium RP-78	Phchr2	35149519	13602	0.969	0.962	0.007	0.028	0.003
Phlebia brevispora HHB-7030 SS6	Phlbr1	49963746	16170	0.957	0.933	0.024	0.033	0.01
Phlebia centrifuga FBCC195	Phlcen1	34848156	13785	0.758	0.755	0.003	0.157	0.085
Phlebia radiata (isolate 79, FBCC0043)	Phlrad1	40407200	14629	0.984	0.951	0.033	0.01	0.006
Phlebiopsis gigantea v1.0	Phlgi1	30143925	11891	0.97	0.966	0.004	0.019	0.011
Polyporus arcularius v1.0	Polar1	43452342	17525	0.98	0.967	0.013	0.014	0.006
Polyporus brumalis BRFM 1820	Polbr1	45718511	18244	0.986	0.969	0.017	0.012	0.002
Polyporus squamosus CCBS 676	Polsqu1	55468683	15283	0.96	0.929	0.031	0.012	0.028
Pycnoporus cinnabarinus BRFM 137	Pycci1	33670027	10442	0.864	0.859	0.005	0.1	0.036
Pycnoporus sanguineus BRFM 1264	Pycsa1	36037304	14165	0.968	0.958	0.01	0.025	0.007
Rigidoporus microporus ED310	Rigmic1	42090139	10917	0.931	0.918	0.013	0.048	0.021
Stereum hirsutum FP-91666 SS1	Stehi1	46511623	14072	0.966	0.954	0.012	0.017	0.017
Trametes pubescens FBCC735	Trapub1	39759818	14451	0.883	0.876	0.007	0.087	0.03
Trametes versicolor v1.0	Trave1	44794008	14296	0.968	0.957	0.011	0.009	0.023
Trametopsis cervina CIRM-BRFM 1824	Trace1	29819895	11836	0.985	0.981	0.004	0.013	0.002
Amylocystis lapponica SKaAmylap13	Amylap1_1	35500685	11559	0.938	0.921	0.017	0.025	0.037
Antrodia serialis Sig1Antser10	Antser1	66694225	17406	0.918	0.854	0.064	0.064	0.018
Antrodia sinuosa LB1	Antsi1	30168058	11327	0.944	0.942	0.002	0.019	0.037
Daedalea quercina v1.0	Daequ1	32736329	12199	0.981	0.976	0.005	0.016	0.003
Fibroporia radiculosa TFFH 294	Fibra1	28378039	9262	0.936	0.933	0.003	0.043	0.021
Fomitopsis betulina CIRM-BRFM 1772	Pipbet1_1	42863829	12070	0.975	0.951	0.024	0.008	0.017
Fomitopsis pinicola FP-58527 SS1	Fompi3	41614358	13885	0.99	0.981	0.009	0.01	0
Laetiporus sulphureus var. sulphureus	Laesu1	39916888	13774	0.987	0.973	0.014	0.01	0.003
Postia placenta MAD-698-R-SB12	PosplRSB12_1	42453726	12451	0.946	0.94	0.006	0.037	0.017
Rhodofomes roseus CIRM-BRFM 1785	Fomros1	38369625	12986	0.985	0.98	0.005	0.007	0.008
Wolfiporia cocos MD-104 SS10	Wolco1	50483556	12746	0.984	0.977	0.007	0.01	0.006
Amanita muscaria Koide	Amamu1	40699759	18153	0.988	0.974	0.014	0.006	0.006
Laccaria bicolor v2.0	Lacbi2	60707050	23130	0.993	0.968	0.025	0.005	0.002
Pisolithus microcarpus 441	Pismi2	53027657	16766	0.97	0.862	0.108	0.007	0.023
Rhizopogon vinicolor AM-OR11-026	Rhivi1	36102320	14469	0.991	0.972	0.019	0.006	0.003
Piriformospora indica DSM 11827	Pirin1	24979981	11767	0.946	0.942	0.004	0.03	0.024
Melampsora larici-populina v2.0	Mellp2_3	109877997	19550	0.924	0.895	0.029	0.024	0.052
Ustilago maydis 521	Ustma2_2	19664388	6785	0.995	0.994	0.001	0.002	0.003
