# Supplementary material for: Phylogenomics and Comparative Genomics Highlight Specific Genetic Features in Ganoderma Species
Source: J Fungi (Basel). 2022 Mar 18;8(3):311. doi: 10.3390/jof8030311 (PMC8955403; doi:10.3390/jof8030311)
Supplement: Supplementary file 1 [file jof-08-00311-s001.zip › Table S3.xlsx]

## Sheet: Table S3
Supplementary Table S3. A: Size and genome coverage of the 10 largest scaffolds in Ganoderma genomes.
Species name	Genome Size (bp)	Cumulative size of the 10 largest scaffolds (bp)	Genome coverage of the 10 largest scaffolds (%)
Ganoderma australe	84266927	29199786	34.65
Ganoderma boninense	79188463	9996445	12.62
Ganoderma leucocontextum	60339699	9646135	15.99
Ganoderma lingzhi	60556438	13941438	23.02
Ganoderma lucidum	43292593	20650445	47.7
Ganoderma sinense	48955697	29200443	59.65
Ganoderma sp.	39522573	29810503	75.43
Supplementary Table S3. B: Synteny summary statistic of the 10 largest scaffolds in Ganoderma species.
Species name	Ganoderma australe	Ganoderma boninense	Ganoderma leucocontextum	Ganoderma lingzhi	Ganoderma lucidum	Ganoderma sinense	Ganoderma sp.
Ganoderma australe	10 seqs (34%)	28% hits	37% hits	29% hits	29% hits	27% hits	25% hits
Ganoderma boninense	3203 blocks	10 seqs (13%)	12% hits	13% hits	15% hits	27% hits	20% hits
Ganoderma leucocontextum	3013 blocks	1030 blocks	10 seqs (16%)	20% hits	26% hits	25% hits	29% hits
Ganoderma lingzhi	4276 blocks	1616 blocks	1487 blocks	10 seqs (23%)	72% hits	26% hits	33% hits
Ganoderma lucidum	5869 blocks	1998 blocks	1823 blocks	4329 blocks	10 seqs (48%)	26% hits	34% hits
Ganoderma sinense	7911 blocks	2877 blocks	2428 blocks	3988 blocks	5727 blocks	10 seqs (60%)	27% hits
Ganoderma sp.	7199 blocks	2309 blocks	1952 blocks	4422 blocks	6403 blocks	6935 blocks	10 seqs (75%)
