# Supplementary material for: Phylogenomics and Comparative Genomics Highlight Specific Genetic Features in Ganoderma Species
Source: J Fungi (Basel). 2022 Mar 18;8(3):311. doi: 10.3390/jof8030311 (PMC8955403; doi:10.3390/jof8030311)
Supplement: Supplementary file 1 [file jof-08-00311-s001.zip › Table S4.xlsx]

## Sheet: Table S4
Supplementary Table S4. Summary statistics of components and coverage for transposable elements (TEs) in the 58 genomes.
Speceis ID	Species name	Lifestyle	Phylum	Class	Order	Family	Genus	Genome.size	GC.content	TE.CoverageTotal	TE.CoverageTotal.Mbp	TE.family	TE.type	Coverage	Coverage.Mbp	Map.count	RepSeqID.count	CopiesPerFamily	RepSeqID
Abobie1	Abortiporus biennis	White-rot	Basidiomycota	Agaricomycetes	Polyporales	Meripilaceae	Abortiporus	33118568	44.59	4.57	1.51352	Unknown	Other	1.64	0.543145	1613	76	21	1 3 4 5 6 7 8 10 12 13 14 15 17 18 19 20 22 23 25 26 29 30 31 33 35 37 39 42 45 48 49 51 53 54 55 58 60 67 70 71 72 73 92 93 102 104 106 107 108 111 118 123 124 129 134 135 140 143 156 170 180 181 185 196 198 204 211 213 215 219 237 260 263 318 326 335
Abobie1	Abortiporus biennis	White-rot	Basidiomycota	Agaricomycetes	Polyporales	Meripilaceae	Abortiporus	33118568	44.59	4.57	1.51352	Copia	LTR retrotransposon	0.51	0.168905	135	3	45	2 9 36
Abobie1	Abortiporus biennis	White-rot	Basidiomycota	Agaricomycetes	Polyporales	Meripilaceae	Abortiporus	33118568	44.59	4.57	1.51352	EnSpm/CACTA	DNA transposon	0.06	0.0198711	11	1	11	56
Abobie1	Abortiporus biennis	White-rot	Basidiomycota	Agaricomycetes	Polyporales	Meripilaceae	Abortiporus	33118568	44.59	4.57	1.51352	Gypsy	LTR retrotransposon	3.05	1.01012	575	5	115	0 11 16 24 27
Bjead1_1	Bjerkandera adusta	White-rot	Basidiomycota	Agaricomycetes	Polyporales	Phanerochaetaceae	Bjerkandera	42730300	54.82	5.41	2.31171	Unknown	Other	4.94	2.11088	5603	273	21	0 1 2 3 4 5 6 7 8 9 11 12 13 14 16 17 18 19 20 21 24 26 27 28 29 31 32 34 36 37 38 39 40 41 42 44 45 46 48 49 50 51 52 53 54 55 57 58 60 62 63 64 65 66 68 69 70 71 73 74 76 77 81 82 83 84 86 88 90 91 92 93 95 97 99 101 102 103 109 110 111 113 114 115 116 118 120 127 128 130 131 132 133 134 135 136 137 140 141 142 143 145 147 148 149 150 151 152 153 154 155 156 158 162 163 164 166 169 170 171 173 …
Bjead1_1	Bjerkandera adusta	White-rot	Basidiomycota	Agaricomycetes	Polyporales	Phanerochaetaceae	Bjerkandera	42730300	54.82	5.41	2.31171	Tad1	Non-LTR transposon	0.13	0.0555494	64	2	32	96 168
Bjead1_1	Bjerkandera adusta	White-rot	Basidiomycota	Agaricomycetes	Polyporales	Phanerochaetaceae	Bjerkandera	42730300	54.82	5.41	2.31171	Gypsy	LTR retrotransposon	0.02	0.00854606	14	1	14	397
Bjead1_1	Bjerkandera adusta	White-rot	Basidiomycota	Agaricomycetes	Polyporales	Phanerochaetaceae	Bjerkandera	42730300	54.82	5.41	2.31171	Copia	LTR retrotransposon	0.42	0.179467	356	13	27	10 35 67 78 85 108 125 178 180 246 266 349 876
Cersu1	Ceriporiopsis subvermispora	White-rot	Basidiomycota	Agaricomycetes	Polyporales	Phanerochaetaceae	Ceriporiopsis	38969816	53.77	3.97	1.5471	Copia	LTR retrotransposon	0.24	0.0935276	116	6	19	24 146 286 367 466 817
Cersu1	Ceriporiopsis subvermispora	White-rot	Basidiomycota	Agaricomycetes	Polyporales	Phanerochaetaceae	Ceriporiopsis	38969816	53.77	3.97	1.5471	Gypsy	LTR retrotransposon	0.34	0.132497	199	5	40	31 43 69 83 120
Cersu1	Ceriporiopsis subvermispora	White-rot	Basidiomycota	Agaricomycetes	Polyporales	Phanerochaetaceae	Ceriporiopsis	38969816	53.77	3.97	1.5471	Unknown	Other	3.43	1.33666	4028	193	21	0 2 3 4 5 6 7 8 10 11 13 14 17 18 19 20 21 23 25 26 27 28 30 32 33 36 38 40 41 42 44 45 47 48 50 51 54 55 59 61 62 63 64 65 67 68 70 71 72 74 76 77 79 85 86 88 89 90 91 92 93 95 96 97 98 99 107 108 109 110 112 114 116 119 123 124 127 128 129 135 136 140 143 145 147 149 150 151 153 155 156 157 158 160 161 165 166 171 176 187 189 191 193 196 199 200 206 208 215 218 225 228 230 232 233 238 241 249 2…
Cersu1	Ceriporiopsis subvermispora	White-rot	Basidiomycota	Agaricomycetes	Polyporales	Phanerochaetaceae	Ceriporiopsis	38969816	53.77	3.97	1.5471	Tad1	Non-LTR transposon	0.07	0.0272789	53	1	53	53
Cersu1	Ceriporiopsis subvermispora	White-rot	Basidiomycota	Agaricomycetes	Polyporales	Phanerochaetaceae	Ceriporiopsis	38969816	53.77	3.97	1.5471	Helitron	DNA transposon	0.02	0.00779396	15	1	15	137
Dicsq1	Dichomitus squalens	White-rot	Basidiomycota	Agaricomycetes	Polyporales	Polyporaceae	Dichomitus	42748430	55.56	9.33	3.98843	Unknown	Other	5.78	2.47086	7327	279	26	1 2 6 9 10 11 12 14 16 19 20 22 23 24 25 26 27 28 29 30 34 37 41 42 43 44 47 48 49 50 51 53 56 57 58 59 61 62 63 64 66 67 69 70 72 74 76 77 79 80 81 82 83 84 86 89 90 93 95 96 97 98 99 105 107 110 111 112 113 114 115 117 118 119 120 123 124 125 126 127 128 129 132 133 139 141 142 145 146 147 148 149 150 152 153 155 158 159 161 162 164 165 167 168 169 170 171 172 175 176 177 178 179 182 185 187 18…
Dicsq1	Dichomitus squalens	White-rot	Basidiomycota	Agaricomycetes	Polyporales	Polyporaceae	Dichomitus	42748430	55.56	9.33	3.98843	Gypsy	LTR retrotransposon	2.99	1.27818	1568	17	92	0 4 18 35 36 38 65 75 104 140 228 229 268 270 322 396 477
Dicsq1	Dichomitus squalens	White-rot	Basidiomycota	Agaricomycetes	Polyporales	Polyporaceae	Dichomitus	42748430	55.56	9.33	3.98843	Copia	LTR retrotransposon	1.23	0.525806	1050	24	44	3 8 32 40 85 100 102 103 109 121 130 131 136 156 157 207 245 246 261 263 336 522 570 603
Dicsq1	Dichomitus squalens	White-rot	Basidiomycota	Agaricomycetes	Polyporales	Polyporaceae	Dichomitus	42748430	55.56	9.33	3.98843	Tad1	Non-LTR transposon	0.2	0.0854969	185	7	26	17 54 71 198 230 306 316
Dicsq1	Dichomitus squalens	White-rot	Basidiomycota	Agaricomycetes	Polyporales	Polyporaceae	Dichomitus	42748430	55.56	9.33	3.98843	Mariner/Tc1	DNA transposon	0.07	0.0299239	81	2	40	7 297
Dicsq1	Dichomitus squalens	White-rot	Basidiomycota	Agaricomycetes	Polyporales	Polyporaceae	Dichomitus	42748430	55.56	9.33	3.98843	EnSpm/CACTA	DNA transposon	0.03	0.0128245	17	1	17	505
Earsca1	Earliella scabrosa	White-rot	Basidiomycota	Agaricomycetes	Polyporales	Polyporaceae	Earliella	51673276	56.77	6.31	3.26058	L1	Non-LTR transposon	0	0	10	1	10	781
Earsca1	Earliella scabrosa	White-rot	Basidiomycota	Agaricomycetes	Polyporales	Polyporaceae	Earliella	51673276	56.77	6.31	3.26058	Copia	LTR retrotransposon	1.14	0.589075	458	11	42	0 10 21 76 92 162 167 180 199 228 1591
Earsca1	Earliella scabrosa	White-rot	Basidiomycota	Agaricomycetes	Polyporales	Polyporaceae	Earliella	51673276	56.77	6.31	3.26058	Tad1	Non-LTR transposon	0.09	0.0465059	40	2	20	149 1699
Earsca1	Earliella scabrosa	White-rot	Basidiomycota	Agaricomycetes	Polyporales	Polyporaceae	Earliella	51673276	56.77	6.31	3.26058	Unknown	Other	3.72	1.92225	6492	300	22	1 2 3 4 6 9 11 12 13 14 16 17 18 19 20 23 24 25 26 28 29 30 31 33 34 36 37 39 40 41 42 43 45 46 47 48 51 52 53 54 55 57 58 61 62 63 65 67 68 69 72 73 74 77 79 80 81 82 86 88 89 90 91 93 94 95 99 101 104 108 111 112 114 115 116 119 120 124 129 131 132 133 134 138 139 140 141 145 147 150 151 154 157 158 159 160 161 163 164 166 168 169 170 172 173 174 176 177 183 187 188 189 190 191 192 193 197 198 …
Earsca1	Earliella scabrosa	White-rot	Basidiomycota	Agaricomycetes	Polyporales	Polyporaceae	Earliella	51673276	56.77	6.31	3.26058	Harbinger	DNA transposon	0.24	0.124016	141	1	141	15
Earsca1	Earliella scabrosa	White-rot	Basidiomycota	Agaricomycetes	Polyporales	Polyporaceae	Earliella	51673276	56.77	6.31	3.26058	Helitron	DNA transposon	0.3	0.15502	91	2	46	118 611
Earsca1	Earliella scabrosa	White-rot	Basidiomycota	Agaricomycetes	Polyporales	Polyporaceae	Earliella	51673276	56.77	6.31	3.26058	Gypsy	LTR retrotransposon	1.21	0.625247	384	9	43	5 7 32 113 144 1057 1503 1516 1632
Earsca1	Earliella scabrosa	White-rot	Basidiomycota	Agaricomycetes	Polyporales	Polyporaceae	Earliella	51673276	56.77	6.31	3.26058	EnSpm/CACTA	DNA transposon	0.06	0.031004	26	1	26	249
Earsca1	Earliella scabrosa	White-rot	Basidiomycota	Agaricomycetes	Polyporales	Polyporaceae	Earliella	51673276	56.77	6.31	3.26058	Zisupton	DNA transposon	0.05	0.0258366	27	2	14	1368 1505
Epityp1	Epithele typhae	White-rot	Basidiomycota	Agaricomycetes	Polyporales	Polyporaceae	Epithele	56143418	59.01	15.71	8.82013	Copia	LTR retrotransposon	0.72	0.404233	493	16	31	8 54 82 104 123 174 263 290 300 373 1008 1207 2366 2771 3227 5113
Epityp1	Epithele typhae	White-rot	Basidiomycota	Agaricomycetes	Polyporales	Polyporaceae	Epithele	56143418	59.01	15.71	8.82013	Zisupton	DNA transposon	0.4	0.224574	191	4	48	242 651 697 923
Epityp1	Epithele typhae	White-rot	Basidiomycota	Agaricomycetes	Polyporales	Polyporaceae	Epithele	56143418	59.01	15.71	8.82013	Tad1	Non-LTR transposon	0.27	0.151587	366	9	41	189 811 812 840 1192 1469 1538 2996 3779
Epityp1	Epithele typhae	White-rot	Basidiomycota	Agaricomycetes	Polyporales	Polyporaceae	Epithele	56143418	59.01	15.71	8.82013	Repetitive	Simple repeat	0.55	0.308789	408	2	204	181 184
Epityp1	Epithele typhae	White-rot	Basidiomycota	Agaricomycetes	Polyporales	Polyporaceae	Epithele	56143418	59.01	15.71	8.82013	Unknown	Other	12.58	7.06284	18316	879	21	0 1 6 7 9 10 14 17 18 19 20 21 22 23 25 27 29 30 31 32 33 35 36 37 43 44 45 47 49 51 53 55 56 57 58 60 61 62 63 64 66 68 70 71 72 74 75 76 78 79 81 83 85 90 91 92 95 96 97 98 99 102 105 108 110 111 112 113 115 118 120 124 125 127 128 129 130 131 132 133 134 136 137 142 143 144 145 146 147 148 151 152 156 158 159 160 161 163 164 166 171 172 173 176 177 178 179 180 182 185 186 190 191 192 194 196 1…
Epityp1	Epithele typhae	White-rot	Basidiomycota	Agaricomycetes	Polyporales	Polyporaceae	Epithele	56143418	59.01	15.71	8.82013	DIRS	LTR retrotransposon	0.1	0.0561434	77	2	38	274 360
Epityp1	Epithele typhae	White-rot	Basidiomycota	Agaricomycetes	Polyporales	Polyporaceae	Epithele	56143418	59.01	15.71	8.82013	EnSpm/CACTA	DNA transposon	0.28	0.157202	613	3	204	5 506 2254
Epityp1	Epithele typhae	White-rot	Basidiomycota	Agaricomycetes	Polyporales	Polyporaceae	Epithele	56143418	59.01	15.71	8.82013	Helitron	DNA transposon	0.23	0.12913	161	5	32	265 357 382 553 2806
Epityp1	Epithele typhae	White-rot	Basidiomycota	Agaricomycetes	Polyporales	Polyporaceae	Epithele	56143418	59.01	15.71	8.82013	Gypsy	LTR retrotransposon	1.65	0.926366	857	25	34	4 24 42 52 100 117 135 227 279 284 451 524 538 664 700 910 1390 1408 1485 1753 2234 2440 4023 4733 5220
Fomfom1	Fomes fomentarius	White-rot	Basidiomycota	Agaricomycetes	Polyporales	Polyporaceae	Fomes	40950972	54.43	6.72	2.75191	DIRS	LTR retrotransposon	0.05	0.0204755	17	1	17	371
Fomfom1	Fomes fomentarius	White-rot	Basidiomycota	Agaricomycetes	Polyporales	Polyporaceae	Fomes	40950972	54.43	6.72	2.75191	Unknown	Other	4.02	1.64623	4902	254	19	2 3 5 6 7 8 9 11 12 14 15 17 18 19 20 21 22 23 28 30 31 35 37 38 40 42 43 44 45 46 47 48 49 51 52 53 54 57 60 61 62 66 68 69 71 73 74 75 76 78 81 82 83 84 86 87 88 89 90 92 95 97 98 99 100 101 102 103 104 107 108 109 110 111 113 114 117 118 121 122 125 126 127 130 131 132 133 134 135 136 137 138 141 142 143 144 145 146 147 148 150 151 154 155 156 159 160 161 163 165 166 167 168 169 170 171 172 17…
Fomfom1	Fomes fomentarius	White-rot	Basidiomycota	Agaricomycetes	Polyporales	Polyporaceae	Fomes	40950972	54.43	6.72	2.75191	Copia	LTR retrotransposon	1.76	0.720737	426	5	85	0 1 13 33 762
Fomfom1	Fomes fomentarius	White-rot	Basidiomycota	Agaricomycetes	Polyporales	Polyporaceae	Fomes	40950972	54.43	6.72	2.75191	Gypsy	LTR retrotransposon	0.97	0.397224	245	7	35	16 24 29 96 105 116 216
Fomfom1	Fomes fomentarius	White-rot	Basidiomycota	Agaricomycetes	Polyporales	Polyporaceae	Fomes	40950972	54.43	6.72	2.75191	Tad1	Non-LTR transposon	0.27	0.110568	96	2	48	63 404
Fomme1	Fomitiporia mediterranea	White-rot	Basidiomycota	Agaricomycetes	Hymenochaetales	Hymenochaetaceae	Fomitiporia	63354420	40.83	41.69	26.4125	Unknown	Other	15.39	9.75025	18948	215	88	4 5 9 10 12 14 17 19 21 24 25 26 28 29 31 32 34 35 36 38 39 40 41 43 44 46 48 49 50 51 52 55 56 57 58 60 61 62 63 65 67 68 70 71 72 73 74 77 80 81 83 84 85 86 87 89 90 92 94 96 97 98 100 102 103 104 106 108 109 110 111 112 113 114 116 117 118 120 121 122 123 127 130 131 132 136 137 138 139 140 143 144 146 147 148 149 151 152 153 155 158 159 160 161 162 164 165 169 170 172 173 175 177 178 180 181 …
Fomme1	Fomitiporia mediterranea	White-rot	Basidiomycota	Agaricomycetes	Hymenochaetales	Hymenochaetaceae	Fomitiporia	63354420	40.83	41.69	26.4125	Mariner/Tc1	DNA transposon	0.41	0.259753	473	7	68	33 64 79 115 174 190 335
Fomme1	Fomitiporia mediterranea	White-rot	Basidiomycota	Agaricomycetes	Hymenochaetales	Hymenochaetaceae	Fomitiporia	63354420	40.83	41.69	26.4125	Copia	LTR retrotransposon	6.48	4.10537	4435	8	554	2 3 11 37 59 76 105 302
Fomme1	Fomitiporia mediterranea	White-rot	Basidiomycota	Agaricomycetes	Hymenochaetales	Hymenochaetaceae	Fomitiporia	63354420	40.83	41.69	26.4125	hAT	DNA transposon	0.03	0.0190063	27	1	27	154
Fomme1	Fomitiporia mediterranea	White-rot	Basidiomycota	Agaricomycetes	Hymenochaetales	Hymenochaetaceae	Fomitiporia	63354420	40.83	41.69	26.4125	Gypsy	LTR retrotransposon	26.99	17.0994	8967	23	390	0 1 6 7 8 15 16 18 20 23 27 42 45 47 53 54 82 88 99 150 166 167 247
Fomme1	Fomitiporia mediterranea	White-rot	Basidiomycota	Agaricomycetes	Hymenochaetales	Hymenochaetaceae	Fomitiporia	63354420	40.83	41.69	26.4125	Helitron	DNA transposon	0.01	0.00633544	18	1	18	189
Fomme1	Fomitiporia mediterranea	White-rot	Basidiomycota	Agaricomycetes	Hymenochaetales	Hymenochaetaceae	Fomitiporia	63354420	40.83	41.69	26.4125	Harbinger	DNA transposon	0.24	0.152051	201	5	40	78 125 126 176 504
Ganaus1	Ganoderma australe	White-rot	Basidiomycota	Agaricomycetes	Polyporales	Polyporaceae	Ganoderma	84266927	55.48	14.22	11.9828	Copia	LTR retrotransposon	0.55	0.463468	358	14	26	6 20 29 105 140 174 403 436 811 928 991 1018 1141 1353
Ganaus1	Ganoderma australe	White-rot	Basidiomycota	Agaricomycetes	Polyporales	Polyporaceae	Ganoderma	84266927	55.48	14.22	11.9828	EnSpm/CACTA	DNA transposon	0.03	0.0252801	42	2	21	1884 2854
Ganaus1	Ganoderma australe	White-rot	Basidiomycota	Agaricomycetes	Polyporales	Polyporaceae	Ganoderma	84266927	55.48	14.22	11.9828	Gypsy	LTR retrotransposon	3.21	2.70497	1549	25	62	0 2 7 12 30 32 130 184 188 480 676 703 767 1359 1719 2083 2163 2500 3018 3104 3433 3611 4139 4242 5194
Ganaus1	Ganoderma australe	White-rot	Basidiomycota	Agaricomycetes	Polyporales	Polyporaceae	Ganoderma	84266927	55.48	14.22	11.9828	Helitron	DNA transposon	0.43	0.362348	330	4	82	28 363 1335 1383
Ganaus1	Ganoderma australe	White-rot	Basidiomycota	Agaricomycetes	Polyporales	Polyporaceae	Ganoderma	84266927	55.48	14.22	11.9828	Penelope	Non-LTR transposon	0.18	0.15168	82	2	41	1 162
Ganaus1	Ganoderma australe	White-rot	Basidiomycota	Agaricomycetes	Polyporales	Polyporaceae	Ganoderma	84266927	55.48	14.22	11.9828	Tad1	Non-LTR transposon	0.07	0.0589868	84	1	84	414
Ganaus1	Ganoderma australe	White-rot	Basidiomycota	Agaricomycetes	Polyporales	Polyporaceae	Ganoderma	84266927	55.48	14.22	11.9828	Unknown	Other	10.47	8.82275	21934	1101	20	3 4 5 8 9 10 11 13 14 15 16 17 19 24 26 27 31 36 40 41 43 44 46 47 49 50 51 52 54 55 59 61 63 65 66 68 69 71 72 74 75 78 79 80 81 82 83 84 85 86 87 88 89 90 92 93 94 95 96 98 99 100 101 102 103 104 106 107 109 110 111 112 114 115 116 118 119 120 121 123 124 127 128 129 131 133 134 135 136 138 143 144 145 146 147 149 151 152 155 158 161 163 164 166 167 168 170 172 173 175 177 178 179 180 181 182 1…
Ganaus1	Ganoderma australe	White-rot	Basidiomycota	Agaricomycetes	Polyporales	Polyporaceae	Ganoderma	84266927	55.48	14.22	11.9828	Zisupton	DNA transposon	0.02	0.0168534	34	1	34	1479
Ganbon1	Ganoderma boninense	White-rot	Basidiomycota	Agaricomycetes	Polyporales	Polyporaceae	Ganoderma	79188463	55.95	11.24	8.90078	Copia	LTR retrotransposon	0.69	0.5464	523	19	28	2 9 21 29 103 125 138 338 739 935 1115 1180 1233 1892 2398 2445 3079 3507 3828
Ganbon1	Ganoderma boninense	White-rot	Basidiomycota	Agaricomycetes	Polyporales	Polyporaceae	Ganoderma	79188463	55.95	11.24	8.90078	DIRS	LTR retrotransposon	0.06	0.0475131	52	3	17	499 552 745
Ganbon1	Ganoderma boninense	White-rot	Basidiomycota	Agaricomycetes	Polyporales	Polyporaceae	Ganoderma	79188463	55.95	11.24	8.90078	DNA	DNA transposon	0.02	0.0158377	34	2	17	187 826
Ganbon1	Ganoderma boninense	White-rot	Basidiomycota	Agaricomycetes	Polyporales	Polyporaceae	Ganoderma	79188463	55.95	11.24	8.90078	EnSpm/CACTA	DNA transposon	0.08	0.0633508	85	5	17	519 1423 1817 3985 4069
Ganbon1	Ganoderma boninense	White-rot	Basidiomycota	Agaricomycetes	Polyporales	Polyporaceae	Ganoderma	79188463	55.95	11.24	8.90078	Gypsy	LTR retrotransposon	2.96	2.34398	1752	48	36	0 18 32 39 56 57 61 78 105 136 144 159 188 235 238 265 299 351 355 362 363 411 412 429 432 573 598 605 637 720 746 811 861 1005 1058 1090 1227 1295 1359 1408 1464 1697 3091 3544 3803 4097 7392 8097
Ganbon1	Ganoderma boninense	White-rot	Basidiomycota	Agaricomycetes	Polyporales	Polyporaceae	Ganoderma	79188463	55.95	11.24	8.90078	Harbinger	DNA transposon	0	0	21	1	21	4229
Ganbon1	Ganoderma boninense	White-rot	Basidiomycota	Agaricomycetes	Polyporales	Polyporaceae	Ganoderma	79188463	55.95	11.24	8.90078	Helitron	DNA transposon	0.13	0.102945	96	5	19	319 559 900 1726 2866
Ganbon1	Ganoderma boninense	White-rot	Basidiomycota	Agaricomycetes	Polyporales	Polyporaceae	Ganoderma	79188463	55.95	11.24	8.90078	Penelope	Non-LTR transposon	0.01	0.00791885	11	1	11	774
Ganbon1	Ganoderma boninense	White-rot	Basidiomycota	Agaricomycetes	Polyporales	Polyporaceae	Ganoderma	79188463	55.95	11.24	8.90078	Tad1	Non-LTR transposon	0.05	0.0395942	86	4	22	71 126 930 2291
Ganbon1	Ganoderma boninense	White-rot	Basidiomycota	Agaricomycetes	Polyporales	Polyporaceae	Ganoderma	79188463	55.95	11.24	8.90078	Unknown	Other	7.39	5.85203	15031	783	19	1 3 4 5 8 10 12 13 14 15 16 17 19 23 25 26 27 28 30 31 34 37 40 42 45 46 47 49 50 51 53 54 55 58 59 60 62 63 64 65 67 68 69 70 74 75 76 77 83 84 86 88 89 90 91 93 94 95 96 97 98 99 100 102 104 106 107 108 109 111 112 113 114 115 117 118 120 121 122 127 129 130 131 132 133 137 141 142 145 146 147 149 150 151 153 154 155 156 157 158 160 161 162 163 165 166 168 169 170 171 173 174 180 181 182 183 18…
Ganbon1	Ganoderma boninense	White-rot	Basidiomycota	Agaricomycetes	Polyporales	Polyporaceae	Ganoderma	79188463	55.95	11.24	8.90078	Zisupton	DNA transposon	0.04	0.0316754	51	3	17	825 1508 1829
Ganleu1	Ganoderma leucocontextum	White-rot	Basidiomycota	Agaricomycetes	Polyporales	Polyporaceae	Ganoderma	60339699	55.95	18.32	11.0542	Copia	LTR retrotransposon	1.97	1.18869	961	26	37	1163 1475 1564 170 179 2 2064 2339 2431 272 2990 3276 407 42 4264 4434 4589 469 490 5 58 6 773 86 868 973
Ganleu1	Ganoderma leucocontextum	White-rot	Basidiomycota	Agaricomycetes	Polyporales	Polyporaceae	Ganoderma	60339699	55.95	18.32	11.0542	Dada	DNA transposon	0.22	0.132747	292	2	146	4730 4836
Ganleu1	Ganoderma leucocontextum	White-rot	Basidiomycota	Agaricomycetes	Polyporales	Polyporaceae	Ganoderma	60339699	55.95	18.32	11.0542	EnSpm/CACTA	DNA transposon	0.06	0.0362038	74	4	18	119 2589 4602 7034
Ganleu1	Ganoderma leucocontextum	White-rot	Basidiomycota	Agaricomycetes	Polyporales	Polyporaceae	Ganoderma	60339699	55.95	18.32	11.0542	Gypsy	LTR retrotransposon	4.08	2.46186	1210	23	53	0 108 1183 130 1363 18 2069 25 251 2700 2811 3 3125 3415 3517 424 571 706 7228 817 840 912 990
Ganleu1	Ganoderma leucocontextum	White-rot	Basidiomycota	Agaricomycetes	Polyporales	Polyporaceae	Ganoderma	60339699	55.95	18.32	11.0542	Harbinger	DNA transposon	0.01	0.00603397	44	1	44	83
Ganleu1	Ganoderma leucocontextum	White-rot	Basidiomycota	Agaricomycetes	Polyporales	Polyporaceae	Ganoderma	60339699	55.95	18.32	11.0542	hAT	DNA transposon	0.09	0.0543057	31	2	16	1263 282
Ganleu1	Ganoderma leucocontextum	White-rot	Basidiomycota	Agaricomycetes	Polyporales	Polyporaceae	Ganoderma	60339699	55.95	18.32	11.0542	Helitron	DNA transposon	0.57	0.343936	262	4	66	1071 2800 88 91
Ganleu1	Ganoderma leucocontextum	White-rot	Basidiomycota	Agaricomycetes	Polyporales	Polyporaceae	Ganoderma	60339699	55.95	18.32	11.0542	IS3EU	DNA transposon	0.08	0.0482718	27	1	27	553
Ganleu1	Ganoderma leucocontextum	White-rot	Basidiomycota	Agaricomycetes	Polyporales	Polyporaceae	Ganoderma	60339699	55.95	18.32	11.0542	L1	Non-LTR transposon	0.01	0.00603397	11	1	11	4429
Ganleu1	Ganoderma leucocontextum	White-rot	Basidiomycota	Agaricomycetes	Polyporales	Polyporaceae	Ganoderma	60339699	55.95	18.32	11.0542	Mariner/Tc1	DNA transposon	0.15	0.0905095	114	6	19	107 1459 1813 283 294 846
Ganleu1	Ganoderma leucocontextum	White-rot	Basidiomycota	Agaricomycetes	Polyporales	Polyporaceae	Ganoderma	60339699	55.95	18.32	11.0542	Penelope	Non-LTR transposon	0.35	0.211189	110	2	55	13 27
Ganleu1	Ganoderma leucocontextum	White-rot	Basidiomycota	Agaricomycetes	Polyporales	Polyporaceae	Ganoderma	60339699	55.95	18.32	11.0542	Repetitive	Simple repeat	0.45	0.271529	108	2	54	41 67
Ganleu1	Ganoderma leucocontextum	White-rot	Basidiomycota	Agaricomycetes	Polyporales	Polyporaceae	Ganoderma	60339699	55.95	18.32	11.0542	RTEX	Non-LTR transposon	0.02	0.0120679	15	1	15	314
Ganleu1	Ganoderma leucocontextum	White-rot	Basidiomycota	Agaricomycetes	Polyporales	Polyporaceae	Ganoderma	60339699	55.95	18.32	11.0542	Tad1	Non-LTR transposon	0.09	0.0543057	46	2	23	2116 379
Ganleu1	Ganoderma leucocontextum	White-rot	Basidiomycota	Agaricomycetes	Polyporales	Polyporaceae	Ganoderma	60339699	55.95	18.32	11.0542	Unknown	Other	11.11	6.70374	14535	711	20	1 10 1000 1007 102 1021 1024 1029 103 1033 104 1041 105 1053 106 1070 1076 1081 1084 1086 11 110 1102 1104 111 113 1137 1138 1140 115 116 1160 1177 118 12 120 1201 1207 121 1213 122 1227 123 1233 1239 124 1246 1249 1251 126 127 1270 128 1288 129 1293 1299 1300 131 1313 1315 132 1324 1345 136 137 1376 1387 139 1392 1398 14 140 1405 1406 1407 1430 1432 144 1449 145 146 1461 1463 1464 1466 1471 1472…
Ganleu1	Ganoderma leucocontextum	White-rot	Basidiomycota	Agaricomycetes	Polyporales	Polyporaceae	Ganoderma	60339699	55.95	18.32	11.0542	Zisupton	DNA transposon	0.08	0.0482718	45	2	22	557 885
Ganlin1	Ganoderma lingzhi	White-rot	Basidiomycota	Agaricomycetes	Polyporales	Polyporaceae	Ganoderma	60556438	55.88	15.38	9.31358	Copia	LTR retrotransposon	1.77	1.07185	656	14	47	1 3 88 165 240 269 284 328 578 638 871 873 1300 1372
Ganlin1	Ganoderma lingzhi	White-rot	Basidiomycota	Agaricomycetes	Polyporales	Polyporaceae	Ganoderma	60556438	55.88	15.38	9.31358	EnSpm/CACTA	DNA transposon	0.11	0.0666121	83	3	28	571 942 1615
Ganlin1	Ganoderma lingzhi	White-rot	Basidiomycota	Agaricomycetes	Polyporales	Polyporaceae	Ganoderma	60556438	55.88	15.38	9.31358	Gypsy	LTR retrotransposon	5.73	3.46988	1488	18	83	0 2 10 12 14 39 42 49 52 56 117 229 488 555 1192 1323 1566 2858
Ganlin1	Ganoderma lingzhi	White-rot	Basidiomycota	Agaricomycetes	Polyporales	Polyporaceae	Ganoderma	60556438	55.88	15.38	9.31358	hAT	DNA transposon	0.05	0.0302782	32	1	32	568
Ganlin1	Ganoderma lingzhi	White-rot	Basidiomycota	Agaricomycetes	Polyporales	Polyporaceae	Ganoderma	60556438	55.88	15.38	9.31358	Helitron	DNA transposon	0	0	12	1	12	1213
Ganlin1	Ganoderma lingzhi	White-rot	Basidiomycota	Agaricomycetes	Polyporales	Polyporaceae	Ganoderma	60556438	55.88	15.38	9.31358	Mariner/Tc1	DNA transposon	0.03	0.0181669	17	1	17	54
Ganlin1	Ganoderma lingzhi	White-rot	Basidiomycota	Agaricomycetes	Polyporales	Polyporaceae	Ganoderma	60556438	55.88	15.38	9.31358	Tad1	Non-LTR transposon	0.05	0.0302782	14	1	14	462
Ganlin1	Ganoderma lingzhi	White-rot	Basidiomycota	Agaricomycetes	Polyporales	Polyporaceae	Ganoderma	60556438	55.88	15.38	9.31358	Unknown	Other	7.4	4.48118	11359	576	20	4 5 7 8 9 11 13 15 16 20 21 22 24 25 26 27 28 29 30 33 34 35 36 37 38 40 41 43 46 48 50 51 55 58 59 61 62 63 64 66 67 68 69 73 74 75 76 77 78 80 81 82 85 86 87 90 91 92 93 94 96 97 99 100 104 108 110 112 113 114 116 119 120 121 122 123 124 125 128 131 135 136 137 138 139 140 141 142 144 147 148 149 151 152 154 156 160 162 163 164 167 168 169 170 172 173 174 175 176 177 178 180 182 183 185 186 187…
Ganlin1	Ganoderma lingzhi	White-rot	Basidiomycota	Agaricomycetes	Polyporales	Polyporaceae	Ganoderma	60556438	55.88	15.38	9.31358	Zisupton	DNA transposon	0.74	0.448118	180	2	90	18 31
Ganluc1	Ganoderma lucidum	White-rot	Basidiomycota	Agaricomycetes	Polyporales	Polyporaceae	Ganoderma	43292593	56.17	6.58	2.84865	Copia	LTR retrotransposon	0.96	0.415609	304	6	51	1 4 61 119 144 359
Ganluc1	Ganoderma lucidum	White-rot	Basidiomycota	Agaricomycetes	Polyporales	Polyporaceae	Ganoderma	43292593	56.17	6.58	2.84865	EnSpm/CACTA	DNA transposon	0.01	0.00432926	10	1	10	887
Ganluc1	Ganoderma lucidum	White-rot	Basidiomycota	Agaricomycetes	Polyporales	Polyporaceae	Ganoderma	43292593	56.17	6.58	2.84865	Gypsy	LTR retrotransposon	2.65	1.14725	640	6	107	0 2 23 38 57 66
Ganluc1	Ganoderma lucidum	White-rot	Basidiomycota	Agaricomycetes	Polyporales	Polyporaceae	Ganoderma	43292593	56.17	6.58	2.84865	Penelope	Non-LTR transposon	0.03	0.0129878	15	1	15	52
Ganluc1	Ganoderma lucidum	White-rot	Basidiomycota	Agaricomycetes	Polyporales	Polyporaceae	Ganoderma	43292593	56.17	6.58	2.84865	Unknown	Other	2.94	1.2728	3921	227	17	3 5 6 7 8 10 11 14 15 16 17 18 19 21 22 24 25 26 28 29 30 32 34 35 37 39 42 44 45 46 48 49 50 53 54 55 56 58 59 60 62 63 65 67 68 70 71 73 76 77 78 81 84 85 87 88 91 92 93 96 98 100 101 102 103 104 105 107 108 110 111 112 113 114 115 116 118 120 121 123 124 126 128 130 134 137 138 139 140 141 142 143 145 146 148 152 153 155 157 159 161 162 163 167 168 169 170 171 174 175 178 182 184 186 187 189 1…
Gansin1	Ganoderma sinense	White-rot	Basidiomycota	Agaricomycetes	Polyporales	Polyporaceae	Ganoderma	48955697	56.17	6.43	3.14785	Copia	LTR retrotransposon	0.68	0.332899	393	10	39	3 27 41 148 247 428 432 549 767 1227
Gansin1	Ganoderma sinense	White-rot	Basidiomycota	Agaricomycetes	Polyporales	Polyporaceae	Ganoderma	48955697	56.17	6.43	3.14785	Gypsy	LTR retrotransposon	1.54	0.753918	490	11	45	0 9 17 20 51 202 280 368 421 860 958
Gansin1	Ganoderma sinense	White-rot	Basidiomycota	Agaricomycetes	Polyporales	Polyporaceae	Ganoderma	48955697	56.17	6.43	3.14785	Penelope	Non-LTR transposon	0.05	0.0244778	32	1	32	19
Gansin1	Ganoderma sinense	White-rot	Basidiomycota	Agaricomycetes	Polyporales	Polyporaceae	Ganoderma	48955697	56.17	6.43	3.14785	Tad1	Non-LTR transposon	0.06	0.0293734	40	2	20	82 1222
Gansin1	Ganoderma sinense	White-rot	Basidiomycota	Agaricomycetes	Polyporales	Polyporaceae	Ganoderma	48955697	56.17	6.43	3.14785	Unknown	Other	4.34	2.12468	7336	412	18	2 4 5 6 10 11 12 13 15 16 21 22 23 24 25 28 30 31 32 34 36 37 39 40 43 44 45 46 47 48 50 52 53 54 57 58 60 61 64 67 70 71 72 73 74 75 76 78 79 80 81 83 85 86 87 89 92 93 94 95 96 100 101 103 105 107 108 109 110 112 113 114 115 116 117 118 119 120 121 122 124 125 126 128 131 132 134 136 137 138 139 142 144 147 149 151 153 154 156 157 159 160 161 162 165 167 168 170 171 172 174 175 177 178 184 185 …
Gansp1	Ganoderma sp.	White-rot	Basidiomycota	Agaricomycetes	Polyporales	Polyporaceae	Ganoderma	39522573	55.73	3.75	1.4821	Copia	LTR retrotransposon	0.2	0.0790451	119	3	40	2 7 24
Gansp1	Ganoderma sp.	White-rot	Basidiomycota	Agaricomycetes	Polyporales	Polyporaceae	Ganoderma	39522573	55.73	3.75	1.4821	EnSpm/CACTA	DNA transposon	0.02	0.00790452	12	1	12	52
Gansp1	Ganoderma sp.	White-rot	Basidiomycota	Agaricomycetes	Polyporales	Polyporaceae	Ganoderma	39522573	55.73	3.75	1.4821	Gypsy	LTR retrotransposon	1.67	0.660027	512	5	102	0 15 30 77 174
Gansp1	Ganoderma sp.	White-rot	Basidiomycota	Agaricomycetes	Polyporales	Polyporaceae	Ganoderma	39522573	55.73	3.75	1.4821	Mariner/Tc1	DNA transposon	0.07	0.0276658	40	1	40	6
Gansp1	Ganoderma sp.	White-rot	Basidiomycota	Agaricomycetes	Polyporales	Polyporaceae	Ganoderma	39522573	55.73	3.75	1.4821	Unknown	Other	1.87	0.739072	1957	123	16	1 3 4 8 9 11 12 13 14 16 19 21 23 25 26 27 29 31 33 34 35 40 41 42 44 45 48 49 51 53 54 55 58 59 60 61 62 63 64 65 67 68 71 72 73 76 80 81 82 83 84 87 91 92 93 94 95 97 101 103 104 105 107 108 120 121 122 123 125 126 130 131 132 139 140 142 146 147 151 153 155 156 160 161 168 175 185 187 191 198 210 214 216 223 246 248 250 256 259 266 277 282 292 294 310 314 347 360 434 449 457 463 466 474 488 49…
Hetan2	Heterobasidion annosum	White-rot	Basidiomycota	Agaricomycetes	Russulales	Bondarzewiaceae	Heterobasidion	33649967	52.23	16	5.38399	Helitron	DNA transposon	0.45	0.151425	347	1	347	58
Hetan2	Heterobasidion annosum	White-rot	Basidiomycota	Agaricomycetes	Russulales	Bondarzewiaceae	Heterobasidion	33649967	52.23	16	5.38399	Gypsy	LTR retrotransposon	8.72	2.93428	1707	12	142	0 2 3 5 35 46 51 85 125 127 130 263
Hetan2	Heterobasidion annosum	White-rot	Basidiomycota	Agaricomycetes	Russulales	Bondarzewiaceae	Heterobasidion	33649967	52.23	16	5.38399	Mariner/Tc1	DNA transposon	0.15	0.050475	83	4	21	42 54 88 299
Hetan2	Heterobasidion annosum	White-rot	Basidiomycota	Agaricomycetes	Russulales	Bondarzewiaceae	Heterobasidion	33649967	52.23	16	5.38399	Unknown	Other	9.86	3.31789	5780	168	34	1 6 8 9 11 13 15 18 20 21 22 23 25 26 27 28 31 32 33 34 36 37 39 41 43 44 48 49 50 53 56 57 59 60 61 64 65 66 67 68 69 71 72 73 74 75 79 81 82 83 84 86 87 89 91 92 93 95 96 98 99 101 104 106 108 110 111 112 113 114 116 117 120 121 122 123 124 126 128 129 131 132 134 135 136 137 142 143 145 147 151 153 156 158 159 160 163 164 170 171 172 174 184 190 192 193 196 201 203 204 205 213 215 216 217 220 …
Hetan2	Heterobasidion annosum	White-rot	Basidiomycota	Agaricomycetes	Russulales	Bondarzewiaceae	Heterobasidion	33649967	52.23	16	5.38399	Tad1	Non-LTR transposon	0.06	0.02019	21	1	21	47
Hetan2	Heterobasidion annosum	White-rot	Basidiomycota	Agaricomycetes	Russulales	Bondarzewiaceae	Heterobasidion	33649967	52.23	16	5.38399	Copia	LTR retrotransposon	0.73	0.245645	215	4	54	7 24 146 195
Hetan2	Heterobasidion annosum	White-rot	Basidiomycota	Agaricomycetes	Russulales	Bondarzewiaceae	Heterobasidion	33649967	52.23	16	5.38399	EnSpm/CACTA	DNA transposon	0.02	0.00672999	13	1	13	395
Hexnit1	Hexagonia nitida	White-rot	Basidiomycota	Agaricomycetes	Polyporales	Polyporaceae	Daedaleopsis	41833432	56.16	4.8	2.008	Helitron	DNA transposon	0.06	0.0251001	35	2	18	174 508
Hexnit1	Hexagonia nitida	White-rot	Basidiomycota	Agaricomycetes	Polyporales	Polyporaceae	Daedaleopsis	41833432	56.16	4.8	2.008	Tad1	Non-LTR transposon	0.26	0.108767	70	3	23	8 137 512
Hexnit1	Hexagonia nitida	White-rot	Basidiomycota	Agaricomycetes	Polyporales	Polyporaceae	Daedaleopsis	41833432	56.16	4.8	2.008	Copia	LTR retrotransposon	0.63	0.263551	283	10	28	11 30 44 70 71 76 104 106 159 188
Hexnit1	Hexagonia nitida	White-rot	Basidiomycota	Agaricomycetes	Polyporales	Polyporaceae	Daedaleopsis	41833432	56.16	4.8	2.008	Gypsy	LTR retrotransposon	1.02	0.426701	208	6	35	0 7 54 126 287 326
Hexnit1	Hexagonia nitida	White-rot	Basidiomycota	Agaricomycetes	Polyporales	Polyporaceae	Daedaleopsis	41833432	56.16	4.8	2.008	Unknown	Other	2.81	1.17552	3383	185	18	2 3 4 5 9 13 14 15 16 17 18 19 20 21 24 26 27 28 29 32 35 36 37 40 42 43 45 46 49 50 51 52 53 58 59 61 63 65 66 68 73 74 77 78 80 85 89 90 91 94 95 98 101 102 107 109 112 113 114 116 117 120 123 125 130 131 133 134 135 138 145 149 150 151 154 155 156 158 160 161 165 168 169 170 173 180 183 187 189 192 193 194 200 204 206 208 212 215 218 219 227 228 231 235 237 244 254 256 260 266 271 275 279 281 …
Hexnit1	Hexagonia nitida	White-rot	Basidiomycota	Agaricomycetes	Polyporales	Polyporaceae	Daedaleopsis	41833432	56.16	4.8	2.008	RTEX	Non-LTR transposon	0.04	0.0167334	19	1	19	31
Hexnit1	Hexagonia nitida	White-rot	Basidiomycota	Agaricomycetes	Polyporales	Polyporaceae	Daedaleopsis	41833432	56.16	4.8	2.008	L1	Non-LTR transposon	0.01	0.00418334	11	1	11	643
Hexnit1	Hexagonia nitida	White-rot	Basidiomycota	Agaricomycetes	Polyporales	Polyporaceae	Daedaleopsis	41833432	56.16	4.8	2.008	Penelope	Non-LTR transposon	0.11	0.0460168	53	1	53	6
Hydfim1	Hydnopolyporus fimbriatus	White-rot	Basidiomycota	Agaricomycetes	Polyporales	Meripilaceae	Hydnopolyporus	34571335	48.87	6.47	2.23677	Tad1	Non-LTR transposon	0.13	0.0449427	23	1	23	159
Hydfim1	Hydnopolyporus fimbriatus	White-rot	Basidiomycota	Agaricomycetes	Polyporales	Meripilaceae	Hydnopolyporus	34571335	48.87	6.47	2.23677	Copia	LTR retrotransposon	0.24	0.0829712	84	5	17	51 74 128 268 474
Hydfim1	Hydnopolyporus fimbriatus	White-rot	Basidiomycota	Agaricomycetes	Polyporales	Meripilaceae	Hydnopolyporus	34571335	48.87	6.47	2.23677	Helitron	DNA transposon	0.16	0.0553141	48	2	24	253 481
Hydfim1	Hydnopolyporus fimbriatus	White-rot	Basidiomycota	Agaricomycetes	Polyporales	Meripilaceae	Hydnopolyporus	34571335	48.87	6.47	2.23677	Gypsy	LTR retrotransposon	0.61	0.210885	255	7	36	40 65 108 280 384 386 441
Hydfim1	Hydnopolyporus fimbriatus	White-rot	Basidiomycota	Agaricomycetes	Polyporales	Meripilaceae	Hydnopolyporus	34571335	48.87	6.47	2.23677	Unknown	Other	5.36	1.85302	5438	232	23	1 3 4 5 6 7 8 9 10 11 12 14 15 16 17 19 20 21 22 24 25 26 27 29 31 33 34 35 36 37 38 41 42 43 44 45 46 47 48 50 53 54 55 56 58 62 64 66 68 70 71 72 73 75 76 77 78 79 80 81 82 83 85 86 87 89 90 92 93 94 96 98 99 102 104 105 107 109 112 113 114 115 118 119 120 122 123 124 127 129 133 134 135 136 138 139 141 144 147 148 149 150 151 153 154 155 157 161 166 169 170 172 174 175 176 179 181 182 183 186 …
Hydfim1	Hydnopolyporus fimbriatus	White-rot	Basidiomycota	Agaricomycetes	Polyporales	Meripilaceae	Hydnopolyporus	34571335	48.87	6.47	2.23677	Penelope	Non-LTR transposon	0.04	0.0138285	12	1	12	167
Hydfim1	Hydnopolyporus fimbriatus	White-rot	Basidiomycota	Agaricomycetes	Polyporales	Meripilaceae	Hydnopolyporus	34571335	48.87	6.47	2.23677	DIRS	LTR retrotransposon	0.11	0.0380285	52	3	17	249 423 580
Irplac1	Irpex lacteus	White-rot	Basidiomycota	Agaricomycetes	Polyporales	Irpicaceae	Irpex	47742868	50.67	6.88	3.28471	Helitron	DNA transposon	0.15	0.0716143	230	3	77	266 380 1287
Irplac1	Irpex lacteus	White-rot	Basidiomycota	Agaricomycetes	Polyporales	Irpicaceae	Irpex	47742868	50.67	6.88	3.28471	Tad1	Non-LTR transposon	0.13	0.0620657	45	2	22	113 136
Irplac1	Irpex lacteus	White-rot	Basidiomycota	Agaricomycetes	Polyporales	Irpicaceae	Irpex	47742868	50.67	6.88	3.28471	Gypsy	LTR retrotransposon	0.63	0.30078	260	10	26	52 76 130 167 173 207 210 861 1234 1251
Irplac1	Irpex lacteus	White-rot	Basidiomycota	Agaricomycetes	Polyporales	Irpicaceae	Irpex	47742868	50.67	6.88	3.28471	Mariner/Tc1	DNA transposon	0.03	0.0143229	26	1	26	177
Irplac1	Irpex lacteus	White-rot	Basidiomycota	Agaricomycetes	Polyporales	Irpicaceae	Irpex	47742868	50.67	6.88	3.28471	EnSpm/CACTA	DNA transposon	0.03	0.0143229	11	1	11	537
Irplac1	Irpex lacteus	White-rot	Basidiomycota	Agaricomycetes	Polyporales	Irpicaceae	Irpex	47742868	50.67	6.88	3.28471	Unknown	Other	5.36	2.55902	6709	333	20	0 2 3 4 5 6 7 8 9 10 12 13 14 15 16 17 19 20 23 24 25 26 28 29 30 33 34 35 36 38 41 42 43 44 45 46 47 50 51 53 54 55 59 60 62 63 65 67 68 69 72 73 75 77 78 79 80 81 82 83 85 86 88 90 94 96 97 99 100 102 103 104 106 107 108 109 111 112 114 115 116 117 119 120 121 122 123 124 125 126 127 128 129 133 134 138 140 141 143 144 148 150 151 152 154 155 157 158 159 160 162 163 164 168 170 171 172 175 176 …
Irplac1	Irpex lacteus	White-rot	Basidiomycota	Agaricomycetes	Polyporales	Irpicaceae	Irpex	47742868	50.67	6.88	3.28471	Copia	LTR retrotransposon	0.68	0.324652	395	13	30	58 64 70 89 93 98 101 105 178 503 557 611 807
Tralac1	Leiotrametes lactinea	White-rot	Basidiomycota	Agaricomycetes	Polyporales	Polyporaceae	Leiotrametes	36341856	55.86	8.68	3.15447	Mariner/Tc1	DNA transposon	0.08	0.0290735	43	1	43	7
Tralac1	Leiotrametes lactinea	White-rot	Basidiomycota	Agaricomycetes	Polyporales	Polyporaceae	Leiotrametes	36341856	55.86	8.68	3.15447	Unknown	Other	2.98	1.08299	2563	112	23	4 6 8 9 10 16 17 20 21 22 24 26 27 29 30 31 32 33 34 35 36 38 39 40 43 44 45 46 47 48 50 53 54 56 57 59 60 61 62 63 64 65 66 67 69 70 74 75 76 77 81 82 86 87 89 91 95 97 101 102 103 105 107 110 112 115 118 119 124 126 131 135 141 146 147 152 153 154 160 161 167 168 170 173 177 194 196 202 211 223 228 232 262 263 272 273 296 298 332 341 344 372 380 402 428 503 618 638 648 666 681 687
Tralac1	Leiotrametes lactinea	White-rot	Basidiomycota	Agaricomycetes	Polyporales	Polyporaceae	Leiotrametes	36341856	55.86	8.68	3.15447	Copia	LTR retrotransposon	1.16	0.421566	184	4	46	3 12 52 83
Tralac1	Leiotrametes lactinea	White-rot	Basidiomycota	Agaricomycetes	Polyporales	Polyporaceae	Leiotrametes	36341856	55.86	8.68	3.15447	Penelope	Non-LTR transposon	0.03	0.0109026	37	1	37	72
Tralac1	Leiotrametes lactinea	White-rot	Basidiomycota	Agaricomycetes	Polyporales	Polyporaceae	Leiotrametes	36341856	55.86	8.68	3.15447	Gypsy	LTR retrotransposon	5.56	2.02061	923	12	77	0 1 2 11 13 18 23 79 84 100 114 290
Tramen1	Leiotrametes menziesii	White-rot	Basidiomycota	Agaricomycetes	Polyporales	Polyporaceae	Leiotrametes	35218293	55.84	4.37	1.53904	Mariner/Tc1	DNA transposon	0.21	0.0739584	113	4	28	1 29 82 261
Tramen1	Leiotrametes menziesii	White-rot	Basidiomycota	Agaricomycetes	Polyporales	Polyporaceae	Leiotrametes	35218293	55.84	4.37	1.53904	Copia	LTR retrotransposon	0.29	0.102133	52	2	26	10 122
Tramen1	Leiotrametes menziesii	White-rot	Basidiomycota	Agaricomycetes	Polyporales	Polyporaceae	Leiotrametes	35218293	55.84	4.37	1.53904	Gypsy	LTR retrotransposon	2.12	0.746628	503	8	63	0 4 5 6 23 54 94 144
Tramen1	Leiotrametes menziesii	White-rot	Basidiomycota	Agaricomycetes	Polyporales	Polyporaceae	Leiotrametes	35218293	55.84	4.37	1.53904	Unknown	Other	1.9	0.669148	1937	111	17	2 3 14 15 16 17 18 19 20 21 22 24 25 26 30 32 33 35 36 37 38 39 40 42 43 44 45 46 47 48 50 51 52 53 55 56 57 60 63 68 71 72 73 75 77 78 80 81 83 84 85 87 91 92 93 96 97 98 99 100 102 103 104 108 110 115 116 117 121 135 139 142 147 150 153 158 159 167 171 173 174 175 179 180 189 193 194 196 198 205 218 221 231 234 243 265 280 285 303 317 324 331 344 356 359 374 387 400 425 625 673
Lenti7_1	Lentinus tigrinus	White-rot	Basidiomycota	Agaricomycetes	Polyporales	Polyporaceae	Lentinus	39530113	56.14	2.49	0.9843	Unknown	Other	2.24	0.885475	3187	187	17	0 1 2 3 4 5 8 9 10 11 12 14 15 18 19 20 21 23 25 27 28 29 30 31 32 33 34 35 37 41 42 43 45 46 47 48 50 51 53 54 56 58 59 61 62 63 64 66 67 69 70 74 77 78 79 80 81 82 83 85 86 87 88 89 93 94 96 97 98 100 101 103 104 106 107 110 111 115 119 121 122 123 124 126 129 130 137 138 141 142 145 148 150 151 152 156 158 159 161 162 164 166 175 176 178 180 183 188 190 194 196 198 200 202 204 205 208 213 214 …
Lenti7_1	Lentinus tigrinus	White-rot	Basidiomycota	Agaricomycetes	Polyporales	Polyporaceae	Lentinus	39530113	56.14	2.49	0.9843	Tad1	Non-LTR transposon	0.03	0.011859	10	1	10	687
Lenti7_1	Lentinus tigrinus	White-rot	Basidiomycota	Agaricomycetes	Polyporales	Polyporaceae	Lentinus	39530113	56.14	2.49	0.9843	Copia	LTR retrotransposon	0.12	0.0474361	151	6	25	49 60 68 76 95 99
Lenti7_1	Lentinus tigrinus	White-rot	Basidiomycota	Agaricomycetes	Polyporales	Polyporaceae	Lentinus	39530113	56.14	2.49	0.9843	Gypsy	LTR retrotransposon	0.12	0.0474361	77	6	13	125 139 240 257 460 673
Lenti7_1	Lentinus tigrinus	White-rot	Basidiomycota	Agaricomycetes	Polyporales	Polyporaceae	Lentinus	39530113	56.14	2.49	0.9843	Mariner/Tc1	DNA transposon	0.02	0.00790602	18	1	18	26
Obbri1	Obba rivulosa	White-rot	Basidiomycota	Agaricomycetes	Polyporales	unindentified	Obba	34037596	53.61	3.14	1.06878	Unknown	Other	3.01	1.02453	3293	148	22	0 1 3 4 5 6 7 8 9 11 13 14 15 16 17 18 19 20 21 22 23 24 25 26 27 28 29 30 32 33 34 36 37 39 42 43 44 47 48 50 51 52 54 55 56 57 58 59 60 61 62 63 64 65 67 72 74 76 78 79 82 83 87 89 90 92 93 95 97 98 101 103 111 113 114 117 118 120 127 132 136 137 139 140 142 145 151 152 153 155 156 157 159 165 167 172 188 191 194 203 205 207 216 219 220 231 234 241 245 247 257 264 277 282 284 287 288 292 294 29…
Obbri1	Obba rivulosa	White-rot	Basidiomycota	Agaricomycetes	Polyporales	unindentified	Obba	34037596	53.61	3.14	1.06878	Gypsy	LTR retrotransposon	0.16	0.0544602	91	4	23	227 251 298 373
Obbri1	Obba rivulosa	White-rot	Basidiomycota	Agaricomycetes	Polyporales	unindentified	Obba	34037596	53.61	3.14	1.06878	hAT	DNA transposon	0.05	0.0170188	90	3	30	80 160 263
Panru1	Panus rudis	White-rot	Basidiomycota	Agaricomycetes	Polyporales	Polyporaceae	Panus	36358364	50.11	5.73	2.08333	EnSpm/CACTA	DNA transposon	0.09	0.0327225	13	1	13	276
Panru1	Panus rudis	White-rot	Basidiomycota	Agaricomycetes	Polyporales	Polyporaceae	Panus	36358364	50.11	5.73	2.08333	Mariner/Tc1	DNA transposon	0.03	0.0109075	79	1	79	7
Panru1	Panus rudis	White-rot	Basidiomycota	Agaricomycetes	Polyporales	Polyporaceae	Panus	36358364	50.11	5.73	2.08333	IS3EU	DNA transposon	0.09	0.0327225	12	1	12	905
Panru1	Panus rudis	White-rot	Basidiomycota	Agaricomycetes	Polyporales	Polyporaceae	Panus	36358364	50.11	5.73	2.08333	Unknown	Other	4.66	1.6943	5536	249	22	1 3 4 6 8 9 12 13 14 15 16 17 18 19 20 22 23 24 25 26 29 30 31 32 34 35 36 37 38 39 40 41 42 43 44 45 46 47 48 52 53 54 55 56 57 59 61 62 63 64 65 66 69 70 71 72 75 76 77 78 79 82 83 85 87 88 89 90 91 92 93 94 95 96 98 99 101 102 103 104 105 106 107 108 109 112 113 118 119 120 122 124 125 126 128 129 131 136 137 138 139 141 142 143 144 146 149 150 151 152 155 158 160 161 162 163 164 165 166 167 1…
Panru1	Panus rudis	White-rot	Basidiomycota	Agaricomycetes	Polyporales	Polyporaceae	Panus	36358364	50.11	5.73	2.08333	Copia	LTR retrotransposon	0.37	0.134526	228	9	25	58 100 148 153 172 259 278 309 791
Panru1	Panus rudis	White-rot	Basidiomycota	Agaricomycetes	Polyporales	Polyporaceae	Panus	36358364	50.11	5.73	2.08333	Tad1	Non-LTR transposon	0.13	0.0472659	42	3	14	213 253 332
Panru1	Panus rudis	White-rot	Basidiomycota	Agaricomycetes	Polyporales	Polyporaceae	Panus	36358364	50.11	5.73	2.08333	Gypsy	LTR retrotransposon	0.43	0.156341	232	11	21	123 135 185 224 230 307 319 561 602 697 813
Phaca1	Phanerochaete carnosa	White-rot	Basidiomycota	Agaricomycetes	Polyporales	Phanerochaetaceae	Phanerochaete	46293355	53.15	14.56	6.74031	Mariner/Tc1	DNA transposon	0.01	0.00462934	20	1	20	616
Phaca1	Phanerochaete carnosa	White-rot	Basidiomycota	Agaricomycetes	Polyporales	Phanerochaetaceae	Phanerochaete	46293355	53.15	14.56	6.74031	Tad1	Non-LTR transposon	0.28	0.129621	114	3	38	26 181 281
Phaca1	Phanerochaete carnosa	White-rot	Basidiomycota	Agaricomycetes	Polyporales	Phanerochaetaceae	Phanerochaete	46293355	53.15	14.56	6.74031	Gypsy	LTR retrotransposon	3.4	1.57397	980	9	109	1 3 13 20 44 88 94 177 357
Phaca1	Phanerochaete carnosa	White-rot	Basidiomycota	Agaricomycetes	Polyporales	Phanerochaetaceae	Phanerochaete	46293355	53.15	14.56	6.74031	Copia	LTR retrotransposon	1.58	0.731435	538	6	90	2 4 17 182 197 410
Phaca1	Phanerochaete carnosa	White-rot	Basidiomycota	Agaricomycetes	Polyporales	Phanerochaetaceae	Phanerochaete	46293355	53.15	14.56	6.74031	hAT	DNA transposon	0.18	0.083328	67	2	34	41 100
Phaca1	Phanerochaete carnosa	White-rot	Basidiomycota	Agaricomycetes	Polyporales	Phanerochaetaceae	Phanerochaete	46293355	53.15	14.56	6.74031	Unknown	Other	9.7	4.49046	11385	455	25	0 5 6 7 8 9 10 11 12 14 15 16 18 19 21 22 25 27 28 29 30 31 32 33 34 35 36 37 38 43 45 46 47 49 50 52 53 54 58 59 60 62 63 64 65 66 67 68 69 70 71 72 73 74 75 76 78 79 80 81 84 85 86 87 89 90 91 92 95 96 97 98 99 101 102 103 104 105 106 107 108 109 110 111 112 113 114 116 117 118 119 120 121 123 124 125 128 129 130 131 132 134 135 136 137 138 139 140 142 144 145 147 148 149 150 151 152 153 154 15…
Phchr2	Phanerochaete chrysosporium	White-rot	Basidiomycota	Agaricomycetes	Polyporales	Phanerochaetaceae	Phanerodontia	35149519	56.82	6.16	2.16521	DIRS	LTR retrotransposon	0.1	0.0351495	30	3	10	89 140 175
Phchr2	Phanerochaete chrysosporium	White-rot	Basidiomycota	Agaricomycetes	Polyporales	Phanerochaetaceae	Phanerodontia	35149519	56.82	6.16	2.16521	Mariner/Tc1	DNA transposon	0.06	0.0210897	42	1	42	42
Phchr2	Phanerochaete chrysosporium	White-rot	Basidiomycota	Agaricomycetes	Polyporales	Phanerochaetaceae	Phanerodontia	35149519	56.82	6.16	2.16521	Copia	LTR retrotransposon	0.84	0.295256	486	13	37	11 13 14 15 26 44 56 62 71 90 138 236 357
Phchr2	Phanerochaete chrysosporium	White-rot	Basidiomycota	Agaricomycetes	Polyporales	Phanerochaetaceae	Phanerodontia	35149519	56.82	6.16	2.16521	Tad1	Non-LTR transposon	0.02	0.0070299	10	1	10	279
Phchr2	Phanerochaete chrysosporium	White-rot	Basidiomycota	Agaricomycetes	Polyporales	Phanerochaetaceae	Phanerodontia	35149519	56.82	6.16	2.16521	Unknown	Other	2.01	0.706505	1747	62	28	3 5 7 9 10 16 18 19 21 22 23 27 28 29 31 32 35 45 47 49 52 54 55 60 63 72 74 75 76 79 91 93 99 107 114 115 117 122 127 134 141 142 149 150 170 178 180 204 218 232 260 266 271 280 296 330 372 379 381 401 421 476
Phchr2	Phanerochaete chrysosporium	White-rot	Basidiomycota	Agaricomycetes	Polyporales	Phanerochaetaceae	Phanerodontia	35149519	56.82	6.16	2.16521	hAT	DNA transposon	0.09	0.0316346	24	1	24	59
Phchr2	Phanerochaete chrysosporium	White-rot	Basidiomycota	Agaricomycetes	Polyporales	Phanerochaetaceae	Phanerodontia	35149519	56.82	6.16	2.16521	Penelope	Non-LTR transposon	0.03	0.0105449	16	1	16	41
Phchr2	Phanerochaete chrysosporium	White-rot	Basidiomycota	Agaricomycetes	Polyporales	Phanerochaetaceae	Phanerodontia	35149519	56.82	6.16	2.16521	Gypsy	LTR retrotransposon	3.91	1.37435	1399	29	48	0 1 2 4 8 12 20 30 34 36 40 48 57 61 105 106 112 119 123 129 135 136 154 179 197 200 214 263 274
Phchr2	Phanerochaete chrysosporium	White-rot	Basidiomycota	Agaricomycetes	Polyporales	Phanerochaetaceae	Phanerodontia	35149519	56.82	6.16	2.16521	DNA	DNA transposon	0.1	0.0351495	71	4	18	37 85 163 187
Phlbr1	Phlebia brevispora	White-rot	Basidiomycota	Agaricomycetes	Polyporales	Meruliaceae	Phlebia	49963746	51.99	7.45	3.7223	Helitron	DNA transposon	0.02	0.00999275	10	1	10	487
Phlbr1	Phlebia brevispora	White-rot	Basidiomycota	Agaricomycetes	Polyporales	Meruliaceae	Phlebia	49963746	51.99	7.45	3.7223	Tad1	Non-LTR transposon	0.09	0.0449674	29	2	14	152 504
Phlbr1	Phlebia brevispora	White-rot	Basidiomycota	Agaricomycetes	Polyporales	Meruliaceae	Phlebia	49963746	51.99	7.45	3.7223	Unknown	Other	3.61	1.80369	4596	251	18	5 6 7 8 9 11 13 15 16 19 22 24 26 27 28 29 30 32 33 36 37 39 42 43 44 45 46 47 48 50 53 55 56 59 61 63 64 67 68 70 71 73 74 75 81 83 87 89 92 93 95 97 98 100 102 103 106 108 109 110 111 113 115 117 119 120 121 122 124 126 127 128 131 132 136 137 139 140 141 143 145 148 153 154 157 160 161 162 163 164 165 166 171 172 175 176 178 185 188 189 190 193 194 198 199 201 207 210 217 222 228 230 231 233 2…
Phlbr1	Phlebia brevispora	White-rot	Basidiomycota	Agaricomycetes	Polyporales	Meruliaceae	Phlebia	49963746	51.99	7.45	3.7223	LTR	LTR retrotransposon	0.02	0.00999275	38	1	38	1020
Phlbr1	Phlebia brevispora	White-rot	Basidiomycota	Agaricomycetes	Polyporales	Meruliaceae	Phlebia	49963746	51.99	7.45	3.7223	Copia	LTR retrotransposon	1.58	0.789427	588	11	53	3 4 10 20 40 57 78 169 269 287 337
Phlbr1	Phlebia brevispora	White-rot	Basidiomycota	Agaricomycetes	Polyporales	Meruliaceae	Phlebia	49963746	51.99	7.45	3.7223	Zisupton	DNA transposon	0.14	0.0699492	54	3	18	151 406 638
Phlbr1	Phlebia brevispora	White-rot	Basidiomycota	Agaricomycetes	Polyporales	Meruliaceae	Phlebia	49963746	51.99	7.45	3.7223	EnSpm/CACTA	DNA transposon	0.03	0.0149891	25	2	12	616 1048
Phlbr1	Phlebia brevispora	White-rot	Basidiomycota	Agaricomycetes	Polyporales	Meruliaceae	Phlebia	49963746	51.99	7.45	3.7223	Mariner/Tc1	DNA transposon	0.13	0.0649529	110	3	37	0 14 96
Phlbr1	Phlebia brevispora	White-rot	Basidiomycota	Agaricomycetes	Polyporales	Meruliaceae	Phlebia	49963746	51.99	7.45	3.7223	Gypsy	LTR retrotransposon	2.18	1.08921	773	6	129	1 2 51 52 146 374
Phlcen1	Phlebia centrifuga	White-rot	Basidiomycota	Agaricomycetes	Polyporales	Meruliaceae	Phlebia	34848156	48.9	8.07	2.81225	Tad1	Non-LTR transposon	0.12	0.0418178	51	3	17	407 414 466
Phlcen1	Phlebia centrifuga	White-rot	Basidiomycota	Agaricomycetes	Polyporales	Meruliaceae	Phlebia	34848156	48.9	8.07	2.81225	Repetitive	Simple repeat	0.18	0.0627267	67	2	34	1502 1659
Phlcen1	Phlebia centrifuga	White-rot	Basidiomycota	Agaricomycetes	Polyporales	Meruliaceae	Phlebia	34848156	48.9	8.07	2.81225	Copia	LTR retrotransposon	0.52	0.18121	377	12	31	45 52 56 58 125 142 151 159 209 230 301 1566
Phlcen1	Phlebia centrifuga	White-rot	Basidiomycota	Agaricomycetes	Polyporales	Meruliaceae	Phlebia	34848156	48.9	8.07	2.81225	Gypsy	LTR retrotransposon	0.21	0.0731811	257	9	29	75 110 122 156 157 167 302 569 1158
Phlcen1	Phlebia centrifuga	White-rot	Basidiomycota	Agaricomycetes	Polyporales	Meruliaceae	Phlebia	34848156	48.9	8.07	2.81225	Unknown	Other	6.72	2.3418	8777	366	24	0 1 2 3 4 5 6 7 8 9 11 12 13 14 17 19 20 21 22 24 25 26 28 29 31 32 33 35 36 38 39 40 41 42 43 46 47 49 50 51 54 55 57 59 60 61 62 63 64 65 66 70 71 72 73 74 76 77 80 83 85 87 88 89 93 94 95 96 98 99 101 102 103 105 106 107 108 111 113 114 115 116 118 119 121 123 124 127 128 129 130 132 133 134 135 136 138 140 141 143 144 145 146 148 149 150 152 153 154 155 158 160 161 162 163 164 168 169 170 171…
Phlcen1	Phlebia centrifuga	White-rot	Basidiomycota	Agaricomycetes	Polyporales	Meruliaceae	Phlebia	34848156	48.9	8.07	2.81225	IS3EU	DNA transposon	0.06	0.0209089	18	1	18	1503
Phlcen1	Phlebia centrifuga	White-rot	Basidiomycota	Agaricomycetes	Polyporales	Meruliaceae	Phlebia	34848156	48.9	8.07	2.81225	MuDR	DNA transposon	0.13	0.0453026	518	1	518	1485
Phlcen1	Phlebia centrifuga	White-rot	Basidiomycota	Agaricomycetes	Polyporales	Meruliaceae	Phlebia	34848156	48.9	8.07	2.81225	Helitron	DNA transposon	0.31	0.108029	137	4	34	90 1528 1538 1540
Phlrad1	Phlebia radiata	White-rot	Basidiomycota	Agaricomycetes	Polyporales	Meruliaceae	Phlebia	40407200	53.31	10.58	4.27508	Copia	LTR retrotransposon	0.73	0.294973	244	9	27	48 51 55 66 88 142 153 182 235
Phlrad1	Phlebia radiata	White-rot	Basidiomycota	Agaricomycetes	Polyporales	Meruliaceae	Phlebia	40407200	53.31	10.58	4.27508	Gypsy	LTR retrotransposon	2.05	0.828348	471	8	59	1 15 24 34 116 249 553 1036
Phlrad1	Phlebia radiata	White-rot	Basidiomycota	Agaricomycetes	Polyporales	Meruliaceae	Phlebia	40407200	53.31	10.58	4.27508	Harbinger	DNA transposon	0.05	0.0202036	10	1	10	220
Phlrad1	Phlebia radiata	White-rot	Basidiomycota	Agaricomycetes	Polyporales	Meruliaceae	Phlebia	40407200	53.31	10.58	4.27508	Helitron	DNA transposon	0.36	0.145466	135	3	45	118 177 432
Phlrad1	Phlebia radiata	White-rot	Basidiomycota	Agaricomycetes	Polyporales	Meruliaceae	Phlebia	40407200	53.31	10.58	4.27508	Mariner/Tc1	DNA transposon	0.3	0.121222	88	2	44	10 86
Phlrad1	Phlebia radiata	White-rot	Basidiomycota	Agaricomycetes	Polyporales	Meruliaceae	Phlebia	40407200	53.31	10.58	4.27508	Repetitive	Simple repeat	0.36	0.145466	71	2	36	123 280
Phlrad1	Phlebia radiata	White-rot	Basidiomycota	Agaricomycetes	Polyporales	Meruliaceae	Phlebia	40407200	53.31	10.58	4.27508	Unknown	Other	7.27	2.9376	5364	235	23	0 3 4 5 6 7 9 11 12 16 20 21 25 27 28 30 32 33 36 38 40 41 43 44 45 47 49 54 56 57 61 62 63 65 68 69 71 72 73 76 78 79 82 83 84 87 91 94 99 102 103 105 106 108 110 111 119 121 126 127 131 134 135 136 137 138 139 143 144 145 146 147 148 150 155 157 158 159 160 161 162 163 170 172 173 174 178 186 188 192 193 196 197 200 203 204 206 207 209 210 211 213 216 217 218 225 228 229 230 231 236 239 245 247…
Phlgi1	Phlebiopsis gigantea	White-rot	Basidiomycota	Agaricomycetes	Polyporales	Phanerochaetaceae	Phlebiopsis	30143925	54.82	0.37	0.111533	Unknown	Other	0.37	0.111533	1110	68	16	1 3 4 5 6 7 8 9 10 12 16 17 18 19 20 21 22 26 28 30 31 33 34 35 36 38 39 41 42 43 44 46 47 50 52 55 56 58 59 60 61 63 68 74 75 79 80 83 86 88 89 94 96 103 104 112 116 119 120 124 136 139 143 144 145 155 174 208
Polar1	Polyporus arcularius	White-rot	Basidiomycota	Agaricomycetes	Polyporales	Polyporaceae	Polyporus	43452342	57.03	2.37	1.02982	L1	Non-LTR transposon	0.55	0.238988	90	1	90	0
Polar1	Polyporus arcularius	White-rot	Basidiomycota	Agaricomycetes	Polyporales	Polyporaceae	Polyporus	43452342	57.03	2.37	1.02982	Unknown	Other	1.82	0.790833	3774	197	19	2 3 4 5 6 7 8 9 11 12 14 16 17 18 20 21 22 23 25 26 29 30 32 34 36 38 39 40 41 42 43 44 45 46 47 48 49 50 51 52 53 55 56 57 59 61 63 64 65 66 67 69 71 72 74 75 76 78 80 81 83 84 85 86 87 88 89 90 91 92 93 95 96 98 99 103 105 106 107 108 109 112 114 115 116 117 118 119 120 122 123 129 131 132 133 137 139 142 144 147 149 150 153 154 155 156 157 159 160 161 167 169 170 174 178 180 187 195 198 201 20…
Polbr1	Polyporus brumalis	White-rot	Basidiomycota	Agaricomycetes	Polyporales	Polyporaceae	Polyporus	45718511	57.07	3.66	1.6733	Gypsy	LTR retrotransposon	0.13	0.0594341	116	7	17	31 107 123 126 141 161 527
Polbr1	Polyporus brumalis	White-rot	Basidiomycota	Agaricomycetes	Polyporales	Polyporaceae	Polyporus	45718511	57.07	3.66	1.6733	Copia	LTR retrotransposon	0.11	0.0502904	117	5	23	116 135 139 217 248
Polbr1	Polyporus brumalis	White-rot	Basidiomycota	Agaricomycetes	Polyporales	Polyporaceae	Polyporus	45718511	57.07	3.66	1.6733	Unknown	Other	2.71	1.23897	4968	270	18	1 2 4 5 6 7 9 10 11 12 13 14 17 18 21 22 24 25 26 27 28 30 33 34 36 39 40 42 43 44 45 46 47 48 49 50 51 52 53 55 56 57 59 60 62 63 64 65 66 67 68 69 70 72 73 76 80 81 83 84 87 89 90 91 92 93 94 95 96 97 100 101 102 104 109 110 111 112 117 118 119 120 121 124 125 128 129 130 131 132 134 138 142 143 145 147 149 150 151 153 154 156 157 160 162 163 165 167 168 169 174 178 179 180 182 183 187 188 189 …
Polbr1	Polyporus brumalis	White-rot	Basidiomycota	Agaricomycetes	Polyporales	Polyporaceae	Polyporus	45718511	57.07	3.66	1.6733	L1	Non-LTR transposon	0.68	0.310886	104	1	104	0
Polbr1	Polyporus brumalis	White-rot	Basidiomycota	Agaricomycetes	Polyporales	Polyporaceae	Polyporus	45718511	57.07	3.66	1.6733	Helitron	DNA transposon	0.06	0.0274311	20	1	20	379
Polsqu1	Polyporus squamosus	White-rot	Basidiomycota	Agaricomycetes	Polyporales	Polyporaceae	Cerioporus	55468683	57.27	7.95	4.40976	Unknown	Other	5.77	3.20054	7075	354	20	3 4 5 6 8 9 11 12 14 16 17 18 20 21 23 25 27 28 29 30 31 35 36 37 38 40 47 48 49 50 52 53 55 56 57 59 60 61 62 63 64 65 66 67 70 71 72 73 75 76 78 79 80 81 82 83 84 88 90 91 92 93 94 95 98 99 100 101 105 106 107 110 114 115 116 122 125 128 131 134 135 137 138 139 141 143 146 147 148 149 150 151 156 157 158 159 160 161 164 170 175 178 179 180 181 185 186 189 191 196 197 198 199 200 201 206 209 212…
Polsqu1	Polyporus squamosus	White-rot	Basidiomycota	Agaricomycetes	Polyporales	Polyporaceae	Cerioporus	55468683	57.27	7.95	4.40976	Dada	DNA transposon	0.08	0.0443749	70	1	70	190
Polsqu1	Polyporus squamosus	White-rot	Basidiomycota	Agaricomycetes	Polyporales	Polyporaceae	Cerioporus	55468683	57.27	7.95	4.40976	Copia	LTR retrotransposon	0.81	0.449296	384	8	48	0 86 87 96 117 310 417 1425
Polsqu1	Polyporus squamosus	White-rot	Basidiomycota	Agaricomycetes	Polyporales	Polyporaceae	Cerioporus	55468683	57.27	7.95	4.40976	Non-LTR	Non-LTR transposon	0.03	0.0166406	28	1	28	1785
Polsqu1	Polyporus squamosus	White-rot	Basidiomycota	Agaricomycetes	Polyporales	Polyporaceae	Cerioporus	55468683	57.27	7.95	4.40976	L1	Non-LTR transposon	0.44	0.244062	105	3	35	10 22 2090
Polsqu1	Polyporus squamosus	White-rot	Basidiomycota	Agaricomycetes	Polyporales	Polyporaceae	Cerioporus	55468683	57.27	7.95	4.40976	Tad1	Non-LTR transposon	0.27	0.149765	147	5	29	112 329 416 1690 2171
Polsqu1	Polyporus squamosus	White-rot	Basidiomycota	Agaricomycetes	Polyporales	Polyporaceae	Cerioporus	55468683	57.27	7.95	4.40976	Helitron	DNA transposon	0.08	0.0443749	47	3	16	534 1371 2468
Polsqu1	Polyporus squamosus	White-rot	Basidiomycota	Agaricomycetes	Polyporales	Polyporaceae	Cerioporus	55468683	57.27	7.95	4.40976	Gypsy	LTR retrotransposon	0.91	0.504765	526	10	53	1 26 51 113 124 272 444 583 2169 2210
Pycci1	Pycnoporus cinnabarinus	White-rot	Basidiomycota	Agaricomycetes	Polyporales	Polyporaceae	Pycnoporus	33670027	55.74	8.15	2.74411	Copia	LTR retrotransposon	1.01	0.340067	388	11	35	3 15 29 31 109 149 152 170 226 386 594
Pycci1	Pycnoporus cinnabarinus	White-rot	Basidiomycota	Agaricomycetes	Polyporales	Polyporaceae	Pycnoporus	33670027	55.74	8.15	2.74411	Mariner/Tc1	DNA transposon	0.49	0.164983	180	3	60	23 89 131
Pycci1	Pycnoporus cinnabarinus	White-rot	Basidiomycota	Agaricomycetes	Polyporales	Polyporaceae	Pycnoporus	33670027	55.74	8.15	2.74411	Tad1	Non-LTR transposon	1.06	0.356902	402	5	80	56 117 136 189 315
Pycci1	Pycnoporus cinnabarinus	White-rot	Basidiomycota	Agaricomycetes	Polyporales	Polyporaceae	Pycnoporus	33670027	55.74	8.15	2.74411	DIRS	LTR retrotransposon	0.08	0.026936	43	3	14	200 367 378
Pycci1	Pycnoporus cinnabarinus	White-rot	Basidiomycota	Agaricomycetes	Polyporales	Polyporaceae	Pycnoporus	33670027	55.74	8.15	2.74411	Unknown	Other	3.97	1.3367	4166	157	27	4 5 6 8 9 12 13 14 16 17 18 19 20 21 22 24 25 26 27 33 34 36 40 41 42 43 44 45 46 47 48 49 51 52 54 55 57 59 60 61 62 63 64 65 66 67 70 71 72 77 78 79 80 83 84 85 87 88 90 91 93 94 95 96 97 99 100 102 103 105 108 111 114 115 116 119 120 121 122 123 125 127 128 132 135 138 140 141 143 144 146 148 150 155 158 159 160 163 164 168 169 174 181 188 190 191 194 199 206 209 221 227 234 235 236 240 241 24…
Pycci1	Pycnoporus cinnabarinus	White-rot	Basidiomycota	Agaricomycetes	Polyporales	Polyporaceae	Pycnoporus	33670027	55.74	8.15	2.74411	Gypsy	LTR retrotransposon	2.75	0.925926	992	13	76	0 1 7 35 39 50 104 107 112 139 156 224 433
Pycci1	Pycnoporus cinnabarinus	White-rot	Basidiomycota	Agaricomycetes	Polyporales	Polyporaceae	Pycnoporus	33670027	55.74	8.15	2.74411	EnSpm/CACTA	DNA transposon	0.15	0.050505	46	1	46	203
Pycci1	Pycnoporus cinnabarinus	White-rot	Basidiomycota	Agaricomycetes	Polyporales	Polyporaceae	Pycnoporus	33670027	55.74	8.15	2.74411	Harbinger	DNA transposon	0.29	0.0976431	80	4	20	11 37 252 292
Pycsa1	Pycnoporus sanguineus	White-rot	Basidiomycota	Agaricomycetes	Polyporales	Polyporaceae	Pycnoporus	36037304	56.63	4.91	1.76943	Gypsy	LTR retrotransposon	1.22	0.439655	455	16	28	2 10 15 76 88 101 113 117 132 181 196 246 258 276 306 336
Pycsa1	Pycnoporus sanguineus	White-rot	Basidiomycota	Agaricomycetes	Polyporales	Polyporaceae	Pycnoporus	36037304	56.63	4.91	1.76943	Mariner/Tc1	DNA transposon	0.1	0.0360373	60	3	20	37 80 710
Pycsa1	Pycnoporus sanguineus	White-rot	Basidiomycota	Agaricomycetes	Polyporales	Polyporaceae	Pycnoporus	36037304	56.63	4.91	1.76943	Unknown	Other	3.21	1.1568	2535	136	19	1 4 5 6 8 9 11 12 13 14 16 18 20 22 23 24 28 30 38 39 40 43 44 46 47 48 49 50 52 54 55 59 60 61 64 65 67 69 71 72 74 77 82 83 85 89 91 93 94 95 96 97 103 105 106 107 110 112 116 122 127 128 129 137 139 142 149 151 156 160 161 162 166 167 174 179 180 190 191 197 202 203 205 210 218 220 222 224 227 234 238 240 250 259 265 270 274 287 289 293 299 310 317 319 324 337 346 349 384 406 414 420 425 440 4…
Pycsa1	Pycnoporus sanguineus	White-rot	Basidiomycota	Agaricomycetes	Polyporales	Polyporaceae	Pycnoporus	36037304	56.63	4.91	1.76943	Tad1	Non-LTR transposon	0.19	0.0684709	31	2	16	26 272
Pycsa1	Pycnoporus sanguineus	White-rot	Basidiomycota	Agaricomycetes	Polyporales	Polyporaceae	Pycnoporus	36037304	56.63	4.91	1.76943	Copia	LTR retrotransposon	0.37	0.133338	164	6	27	3 27 31 66 241 724
Pycsa1	Pycnoporus sanguineus	White-rot	Basidiomycota	Agaricomycetes	Polyporales	Polyporaceae	Pycnoporus	36037304	56.63	4.91	1.76943	EnSpm/CACTA	DNA transposon	0.03	0.0108112	11	1	11	756
Pycsa1	Pycnoporus sanguineus	White-rot	Basidiomycota	Agaricomycetes	Polyporales	Polyporaceae	Pycnoporus	36037304	56.63	4.91	1.76943	Helitron	DNA transposon	0.01	0.00360373	13	1	13	612
Rigmic1	Rigidoporus microporus	White-rot	Basidiomycota	Agaricomycetes	Polyporales	Rigidoporaceae	Rigidoporus	42090139	46.42	12.75	5.36649	Gypsy	LTR retrotransposon	4.59	1.93194	1701	13	131	9 10 19 33 49 63 69 82 128 175 250 351 584
Rigmic1	Rigidoporus microporus	White-rot	Basidiomycota	Agaricomycetes	Polyporales	Rigidoporaceae	Rigidoporus	42090139	46.42	12.75	5.36649	Mariner/Tc1	DNA transposon	0.32	0.134688	209	4	52	34 56 60 171
Rigmic1	Rigidoporus microporus	White-rot	Basidiomycota	Agaricomycetes	Polyporales	Rigidoporaceae	Rigidoporus	42090139	46.42	12.75	5.36649	MuDR	DNA transposon	1.01	0.42511	683	1	683	84
Rigmic1	Rigidoporus microporus	White-rot	Basidiomycota	Agaricomycetes	Polyporales	Rigidoporaceae	Rigidoporus	42090139	46.42	12.75	5.36649	Unknown	Other	9.54	4.0154	6807	189	36	1 3 4 6 7 11 14 16 17 18 20 21 22 23 24 26 28 29 30 31 32 35 38 39 40 41 42 43 45 46 47 48 51 52 53 55 58 59 61 62 64 65 66 67 68 70 71 72 73 74 75 76 78 79 80 81 83 85 87 88 89 91 92 94 95 96 97 98 99 100 106 109 111 112 114 116 117 120 121 125 127 131 132 134 135 136 137 138 139 141 143 144 145 146 152 153 154 155 156 157 158 159 160 162 164 165 166 167 170 173 174 177 178 188 199 200 208 214 2…
Rigmic1	Rigidoporus microporus	White-rot	Basidiomycota	Agaricomycetes	Polyporales	Rigidoporaceae	Rigidoporus	42090139	46.42	12.75	5.36649	Helitron	DNA transposon	0.04	0.0168361	43	2	22	54 86
Rigmic1	Rigidoporus microporus	White-rot	Basidiomycota	Agaricomycetes	Polyporales	Rigidoporaceae	Rigidoporus	42090139	46.42	12.75	5.36649	Copia	LTR retrotransposon	0.55	0.231496	183	7	26	13 25 90 115 124 318 350
Rigmic1	Rigidoporus microporus	White-rot	Basidiomycota	Agaricomycetes	Polyporales	Rigidoporaceae	Rigidoporus	42090139	46.42	12.75	5.36649	Penelope	Non-LTR transposon	0.03	0.012627	31	1	31	93
Stehi1	Stereum hirsutum	White-rot	Basidiomycota	Agaricomycetes	Russulales	Stereaceae	Stereum	46511623	51.31	3	1.39535	Gypsy	LTR retrotransposon	0.02	0.00930233	14	1	14	278
Stehi1	Stereum hirsutum	White-rot	Basidiomycota	Agaricomycetes	Russulales	Stereaceae	Stereum	46511623	51.31	3	1.39535	Tad1	Non-LTR transposon	0.01	0.00465116	28	1	28	323
Stehi1	Stereum hirsutum	White-rot	Basidiomycota	Agaricomycetes	Russulales	Stereaceae	Stereum	46511623	51.31	3	1.39535	Copia	LTR retrotransposon	0.14	0.0651163	123	4	31	13 75 80 137
Stehi1	Stereum hirsutum	White-rot	Basidiomycota	Agaricomycetes	Russulales	Stereaceae	Stereum	46511623	51.31	3	1.39535	Unknown	Other	2.83	1.31628	5352	274	20	0 1 3 4 5 6 8 9 10 11 12 14 15 17 18 19 20 22 24 25 26 27 29 30 31 32 33 35 37 38 39 40 41 42 43 44 45 46 47 48 49 50 52 53 55 56 57 58 59 60 62 64 66 68 69 70 71 72 73 76 77 78 79 81 82 83 84 86 88 89 90 93 94 95 97 98 99 100 101 102 103 105 106 108 109 110 113 114 116 117 119 122 123 124 125 129 130 138 139 141 142 144 145 146 148 149 152 153 155 158 160 163 164 169 170 171 173 174 175 180 186 …
Trapub1	Trametes pubescens	White-rot	Basidiomycota	Agaricomycetes	Polyporales	Polyporaceae	Trametes	39759818	57.54	4.78	1.90052	Academ	DNA transposon	0.08	0.0318079	53	1	53	182
Trapub1	Trametes pubescens	White-rot	Basidiomycota	Agaricomycetes	Polyporales	Polyporaceae	Trametes	39759818	57.54	4.78	1.90052	Copia	LTR retrotransposon	0.18	0.0715677	55	4	14	124 147 465 1214
Trapub1	Trametes pubescens	White-rot	Basidiomycota	Agaricomycetes	Polyporales	Polyporaceae	Trametes	39759818	57.54	4.78	1.90052	EnSpm/CACTA	DNA transposon	0.12	0.0477118	29	1	29	176
Trapub1	Trametes pubescens	White-rot	Basidiomycota	Agaricomycetes	Polyporales	Polyporaceae	Trametes	39759818	57.54	4.78	1.90052	Gypsy	LTR retrotransposon	0.82	0.326031	425	11	39	88 91 156 255 296 597 1075 1105 1109 1122 1206
Trapub1	Trametes pubescens	White-rot	Basidiomycota	Agaricomycetes	Polyporales	Polyporaceae	Trametes	39759818	57.54	4.78	1.90052	hAT	DNA transposon	0.01	0.00397598	13	1	13	212
Trapub1	Trametes pubescens	White-rot	Basidiomycota	Agaricomycetes	Polyporales	Polyporaceae	Trametes	39759818	57.54	4.78	1.90052	Helitron	DNA transposon	0.25	0.0993995	23	2	12	1058 1077
Trapub1	Trametes pubescens	White-rot	Basidiomycota	Agaricomycetes	Polyporales	Polyporaceae	Trametes	39759818	57.54	4.78	1.90052	L1	Non-LTR transposon	0.4	0.159039	97	3	32	154 394 1064
Trapub1	Trametes pubescens	White-rot	Basidiomycota	Agaricomycetes	Polyporales	Polyporaceae	Trametes	39759818	57.54	4.78	1.90052	Mariner/Tc1	DNA transposon	0.02	0.00795196	20	2	10	87 117
Trapub1	Trametes pubescens	White-rot	Basidiomycota	Agaricomycetes	Polyporales	Polyporaceae	Trametes	39759818	57.54	4.78	1.90052	RTEX	Non-LTR transposon	0.02	0.00795196	10	1	10	1168
Trapub1	Trametes pubescens	White-rot	Basidiomycota	Agaricomycetes	Polyporales	Polyporaceae	Trametes	39759818	57.54	4.78	1.90052	Unknown	Other	2.98	1.18484	4073	228	18	0 1 4 6 7 8 10 12 15 16 17 18 20 21 22 23 25 26 28 32 35 36 37 38 42 43 44 45 46 47 48 49 50 52 53 55 56 57 58 59 60 61 62 65 66 67 68 69 70 72 74 75 77 78 80 81 82 83 85 89 90 92 95 96 97 98 100 103 105 106 107 109 111 112 113 114 115 121 123 132 133 134 135 136 140 141 144 149 151 152 153 157 158 160 165 166 169 172 174 178 180 189 191 192 195 198 203 204 207 209 214 218 224 228 231 236 244 246…
Trave1	Trametes versicolor	White-rot	Basidiomycota	Agaricomycetes	Polyporales	Polyporaceae	Trametes	44794008	57.69	4.05	1.81416	Copia	LTR retrotransposon	0.14	0.0627116	167	3	56	142 561 898
Trave1	Trametes versicolor	White-rot	Basidiomycota	Agaricomycetes	Polyporales	Polyporaceae	Trametes	44794008	57.69	4.05	1.81416	EnSpm/CACTA	DNA transposon	0.01	0.0044794	12	1	12	451
Trave1	Trametes versicolor	White-rot	Basidiomycota	Agaricomycetes	Polyporales	Polyporaceae	Trametes	44794008	57.69	4.05	1.81416	Mariner/Tc1	DNA transposon	0.02	0.0089588	13	1	13	194
Trave1	Trametes versicolor	White-rot	Basidiomycota	Agaricomycetes	Polyporales	Polyporaceae	Trametes	44794008	57.69	4.05	1.81416	Unknown	Other	3.47	1.55435	5070	266	19	0 1 3 4 5 6 9 10 12 15 16 24 26 29 30 31 32 33 35 36 37 38 39 40 42 44 45 46 47 49 50 51 52 53 55 56 57 58 59 60 61 62 67 68 69 70 71 75 77 78 79 80 81 82 83 84 85 88 89 91 92 93 95 96 97 98 102 103 104 105 106 109 110 111 112 113 116 117 118 119 120 122 126 129 130 131 132 133 134 136 137 138 143 145 146 148 151 152 153 154 156 157 158 159 161 164 174 185 187 189 193 195 196 199 201 202 203 204 …
Trave1	Trametes versicolor	White-rot	Basidiomycota	Agaricomycetes	Polyporales	Polyporaceae	Trametes	44794008	57.69	4.05	1.81416	Helitron	DNA transposon	0.12	0.0537528	62	2	31	48 64
Trave1	Trametes versicolor	White-rot	Basidiomycota	Agaricomycetes	Polyporales	Polyporaceae	Trametes	44794008	57.69	4.05	1.81416	Gypsy	LTR retrotransposon	0.46	0.206052	218	8	27	2 11 65 94 99 155 179 385
Trace1	Trametopsis cervina	White-rot	Basidiomycota	Agaricomycetes	Polyporales	Irpicaceae	Trametopsis	29819895	52.23	3.44	1.0258	Copia	LTR retrotransposon	0.95	0.283289	629	4	157	22 41 52 562
Trace1	Trametopsis cervina	White-rot	Basidiomycota	Agaricomycetes	Polyporales	Irpicaceae	Trametopsis	29819895	52.23	3.44	1.0258	Gypsy	LTR retrotransposon	0.2	0.0596398	50	3	17	29 120 127
Trace1	Trametopsis cervina	White-rot	Basidiomycota	Agaricomycetes	Polyporales	Irpicaceae	Trametopsis	29819895	52.23	3.44	1.0258	Unknown	Other	3.08	0.918453	2122	108	20	0 1 2 3 4 5 6 7 8 9 10 11 12 13 14 15 18 19 20 21 23 24 25 27 28 32 33 35 36 37 38 42 43 45 47 48 53 55 56 58 60 65 71 72 73 74 76 77 78 79 81 82 87 91 92 97 100 102 104 111 114 117 118 119 125 126 129 134 147 151 153 157 158 163 173 177 190 191 192 193 196 203 205 206 207 216 219 224 240 241 243 259 263 275 306 309 326 336 364 381 395 430 443 444 454 456 458 559
Trace1	Trametopsis cervina	White-rot	Basidiomycota	Agaricomycetes	Polyporales	Irpicaceae	Trametopsis	29819895	52.23	3.44	1.0258	Harbinger	DNA transposon	0.67	0.199793	313	1	313	526
Amylap1_1	Amylocystis lapponica	Brown-rot	Basidiomycota	Agaricomycetes	Polyporales	Fomitopsidaceae	Amylocystis	35500685	54.47	12.73	4.51924	Repetitive	Simple repeat	0.18	0.0639012	151	1	151	45
Amylap1_1	Amylocystis lapponica	Brown-rot	Basidiomycota	Agaricomycetes	Polyporales	Fomitopsidaceae	Amylocystis	35500685	54.47	12.73	4.51924	EnSpm/CACTA	DNA transposon	0.64	0.227204	185	10	18	82 97 208 216 237 293 335 1116 1248 1517
Amylap1_1	Amylocystis lapponica	Brown-rot	Basidiomycota	Agaricomycetes	Polyporales	Fomitopsidaceae	Amylocystis	35500685	54.47	12.73	4.51924	Penelope	Non-LTR transposon	0.07	0.0248505	36	1	36	44
Amylap1_1	Amylocystis lapponica	Brown-rot	Basidiomycota	Agaricomycetes	Polyporales	Fomitopsidaceae	Amylocystis	35500685	54.47	12.73	4.51924	hAT	DNA transposon	0.14	0.049701	38	2	19	202 242
Amylap1_1	Amylocystis lapponica	Brown-rot	Basidiomycota	Agaricomycetes	Polyporales	Fomitopsidaceae	Amylocystis	35500685	54.47	12.73	4.51924	Tad1	Non-LTR transposon	0.28	0.0994019	203	3	68	8 32 93
Amylap1_1	Amylocystis lapponica	Brown-rot	Basidiomycota	Agaricomycetes	Polyporales	Fomitopsidaceae	Amylocystis	35500685	54.47	12.73	4.51924	Gypsy	LTR retrotransposon	0.84	0.298206	466	6	78	11 37 79 95 104 182
Amylap1_1	Amylocystis lapponica	Brown-rot	Basidiomycota	Agaricomycetes	Polyporales	Fomitopsidaceae	Amylocystis	35500685	54.47	12.73	4.51924	Mariner/Tc1	DNA transposon	0.04	0.0142003	91	1	91	1494
Amylap1_1	Amylocystis lapponica	Brown-rot	Basidiomycota	Agaricomycetes	Polyporales	Fomitopsidaceae	Amylocystis	35500685	54.47	12.73	4.51924	DIRS	LTR retrotransposon	0.23	0.0816516	79	2	40	195 243
Amylap1_1	Amylocystis lapponica	Brown-rot	Basidiomycota	Agaricomycetes	Polyporales	Fomitopsidaceae	Amylocystis	35500685	54.47	12.73	4.51924	Copia	LTR retrotransposon	3.02	1.07212	775	18	43	0 1 43 47 48 60 98 115 126 139 140 164 185 336 346 455 1156 1506
Amylap1_1	Amylocystis lapponica	Brown-rot	Basidiomycota	Agaricomycetes	Polyporales	Fomitopsidaceae	Amylocystis	35500685	54.47	12.73	4.51924	Unknown	Other	7.76	2.75485	5614	249	23	3 5 6 7 9 10 13 15 19 20 22 23 24 25 26 27 28 30 31 33 34 38 41 42 49 50 51 52 54 56 57 58 59 61 62 63 64 66 67 68 69 71 72 75 77 80 81 83 84 85 86 87 88 89 90 94 102 105 110 114 116 117 118 120 121 122 124 127 129 130 131 132 133 134 135 136 138 141 144 145 146 149 152 153 154 155 157 158 162 163 167 168 170 175 177 178 179 181 183 186 189 191 192 199 200 204 206 217 218 219 222 223 224 225 230 …
Amylap1_1	Amylocystis lapponica	Brown-rot	Basidiomycota	Agaricomycetes	Polyporales	Fomitopsidaceae	Amylocystis	35500685	54.47	12.73	4.51924	Helitron	DNA transposon	0.42	0.149103	201	2	100	55 671
Antser1	Antrodia serialis	Brown-rot	Basidiomycota	Agaricomycetes	Polyporales	Fomitopsidaceae	Neoantrodia	66694225	55.75	15.17	10.1175	Unknown	Other	12.61	8.41014	21272	941	23	1 2 4 5 6 7 9 10 11 12 13 14 15 16 18 20 21 24 26 29 30 31 32 33 34 35 38 40 41 42 43 44 45 46 48 49 50 51 52 54 56 63 66 67 68 69 70 74 75 76 77 78 79 80 82 84 89 90 91 92 95 97 100 101 102 104 105 106 107 109 111 113 114 115 117 118 119 121 125 126 127 128 129 132 136 138 139 141 142 144 145 146 148 150 151 152 154 155 156 157 158 159 160 161 162 168 169 170 171 176 177 179 180 181 182 184 185 …
Antser1	Antrodia serialis	Brown-rot	Basidiomycota	Agaricomycetes	Polyporales	Fomitopsidaceae	Neoantrodia	66694225	55.75	15.17	10.1175	Mariner/Tc1	DNA transposon	0.01	0.00666942	11	1	11	7468
Antser1	Antrodia serialis	Brown-rot	Basidiomycota	Agaricomycetes	Polyporales	Fomitopsidaceae	Neoantrodia	66694225	55.75	15.17	10.1175	RTEX	Non-LTR transposon	0.06	0.0400165	52	2	26	953 2194
Antser1	Antrodia serialis	Brown-rot	Basidiomycota	Agaricomycetes	Polyporales	Fomitopsidaceae	Neoantrodia	66694225	55.75	15.17	10.1175	L1	Non-LTR transposon	0.11	0.0733636	44	1	44	857
Antser1	Antrodia serialis	Brown-rot	Basidiomycota	Agaricomycetes	Polyporales	Fomitopsidaceae	Neoantrodia	66694225	55.75	15.17	10.1175	Zisupton	DNA transposon	0.26	0.173405	132	2	66	131 575
Antser1	Antrodia serialis	Brown-rot	Basidiomycota	Agaricomycetes	Polyporales	Fomitopsidaceae	Neoantrodia	66694225	55.75	15.17	10.1175	hAT	DNA transposon	0.02	0.0133388	15	1	15	459
Antser1	Antrodia serialis	Brown-rot	Basidiomycota	Agaricomycetes	Polyporales	Fomitopsidaceae	Neoantrodia	66694225	55.75	15.17	10.1175	EnSpm/CACTA	DNA transposon	0.02	0.0133388	27	2	14	2025 4008
Antser1	Antrodia serialis	Brown-rot	Basidiomycota	Agaricomycetes	Polyporales	Fomitopsidaceae	Neoantrodia	66694225	55.75	15.17	10.1175	Gypsy	LTR retrotransposon	1.71	1.14047	747	24	31	3 17 23 47 71 73 86 94 140 164 178 244 283 377 484 501 524 1099 1270 1280 1285 2909 4349 4986
Antser1	Antrodia serialis	Brown-rot	Basidiomycota	Agaricomycetes	Polyporales	Fomitopsidaceae	Neoantrodia	66694225	55.75	15.17	10.1175	Tad1	Non-LTR transposon	0.16	0.106711	172	5	34	175 370 687 1167 8067
Antser1	Antrodia serialis	Brown-rot	Basidiomycota	Agaricomycetes	Polyporales	Fomitopsidaceae	Neoantrodia	66694225	55.75	15.17	10.1175	Copia	LTR retrotransposon	0.82	0.546893	460	17	27	25 28 53 240 303 325 326 406 1087 1558 1910 1913 2496 3237 3357 4173 6748
Antser1	Antrodia serialis	Brown-rot	Basidiomycota	Agaricomycetes	Polyporales	Fomitopsidaceae	Neoantrodia	66694225	55.75	15.17	10.1175	Helitron	DNA transposon	0.09	0.0600248	35	2	18	153 356
Antsi1	Antrodia sinuosa	Brown-rot	Basidiomycota	Agaricomycetes	Polyporales	Polyporaceae	Amyloporia	30168058	51.09	2.88	0.86884	Gypsy	LTR retrotransposon	0.05	0.015084	93	2	46	11 22
Antsi1	Antrodia sinuosa	Brown-rot	Basidiomycota	Agaricomycetes	Polyporales	Polyporaceae	Amyloporia	30168058	51.09	2.88	0.86884	Tad1	Non-LTR transposon	0.03	0.00905042	44	1	44	87
Antsi1	Antrodia sinuosa	Brown-rot	Basidiomycota	Agaricomycetes	Polyporales	Polyporaceae	Amyloporia	30168058	51.09	2.88	0.86884	Unknown	Other	2.84	0.856773	4319	184	23	0 2 3 4 5 6 7 8 9 10 13 14 15 17 18 19 20 21 23 24 25 26 27 28 29 30 31 32 33 34 35 39 40 41 42 43 45 46 48 49 50 54 55 56 57 59 60 61 62 63 65 66 67 69 70 71 73 74 75 76 77 78 80 82 83 84 85 86 88 91 92 93 95 97 98 99 101 103 105 106 107 108 109 110 112 115 117 118 119 120 122 123 126 128 129 130 133 134 135 136 137 139 140 141 146 147 148 149 150 151 153 156 157 158 160 161 162 163 165 166 171 …
Daequ1	Daedalea quercina	Brown-rot	Basidiomycota	Agaricomycetes	Polyporales	Fomitopsidaceae	Daedalea	32736329	54.94	4.92	1.61063	Unknown	Other	1.74	0.569612	2400	81	30	0 2 3 4 8 9 10 11 14 15 16 19 20 21 23 25 27 28 29 30 32 33 34 39 40 41 42 43 44 48 49 50 52 53 57 58 59 61 63 64 69 71 73 74 75 77 81 82 85 86 87 90 95 96 99 107 110 111 124 125 126 131 141 142 147 148 152 160 163 166 170 179 180 193 208 214 230 237 283 330 358
Daequ1	Daedalea quercina	Brown-rot	Basidiomycota	Agaricomycetes	Polyporales	Fomitopsidaceae	Daedalea	32736329	54.94	4.92	1.61063	Copia	LTR retrotransposon	0.72	0.235702	587	9	65	17 18 26 35 54 60 159 203 209
Daequ1	Daedalea quercina	Brown-rot	Basidiomycota	Agaricomycetes	Polyporales	Fomitopsidaceae	Daedalea	32736329	54.94	4.92	1.61063	Tad1	Non-LTR transposon	0.76	0.248796	147	2	74	7 12
Daequ1	Daedalea quercina	Brown-rot	Basidiomycota	Agaricomycetes	Polyporales	Fomitopsidaceae	Daedalea	32736329	54.94	4.92	1.61063	Helitron	DNA transposon	0.01	0.00327363	16	1	16	55
Daequ1	Daedalea quercina	Brown-rot	Basidiomycota	Agaricomycetes	Polyporales	Fomitopsidaceae	Daedalea	32736329	54.94	4.92	1.61063	Gypsy	LTR retrotransposon	1.96	0.641632	617	4	154	1 5 22 46
Fibra1	Fibroporia radiculosa	Brown-rot	Basidiomycota	Agaricomycetes	Polyporales	Polyporaceae	Fibroporia	28378039	51.16	3.8	1.07837	Unknown	Other	2.27	0.644181	3135	109	29	0 1 2 3 5 7 8 9 10 11 12 14 15 17 18 19 20 21 22 23 24 25 27 28 31 32 33 35 36 40 41 42 43 44 45 47 48 50 51 52 53 54 55 57 59 60 61 62 63 64 66 68 69 70 71 72 75 82 83 85 86 87 88 89 92 93 95 96 100 101 103 104 106 109 110 119 121 123 125 128 130 131 137 139 140 142 143 145 146 149 161 169 171 172 173 181 187 199 201 227 234 240 248 250 254 263 264 268 271
Fibra1	Fibroporia radiculosa	Brown-rot	Basidiomycota	Agaricomycetes	Polyporales	Polyporaceae	Fibroporia	28378039	51.16	3.8	1.07837	Harbinger	DNA transposon	0.03	0.00851341	69	1	69	26
Fibra1	Fibroporia radiculosa	Brown-rot	Basidiomycota	Agaricomycetes	Polyporales	Polyporaceae	Fibroporia	28378039	51.16	3.8	1.07837	Gypsy	LTR retrotransposon	1.66	0.471075	1052	7	150	4 6 38 49 73 81 154
Fibra1	Fibroporia radiculosa	Brown-rot	Basidiomycota	Agaricomycetes	Polyporales	Polyporaceae	Fibroporia	28378039	51.16	3.8	1.07837	Copia	LTR retrotransposon	0.13	0.0368915	34	1	34	29
Fombet1	Fomitopsis betulina	Brown-rot	Basidiomycota	Agaricomycetes	Polyporales	Fomitopsidaceae	Fomitopsis	42863829	53.75	31.69	13.5835	Academ	DNA transposon	0.02	0.00857277	20	1	20	79
Fombet1	Fomitopsis betulina	Brown-rot	Basidiomycota	Agaricomycetes	Polyporales	Fomitopsidaceae	Fomitopsis	42863829	53.75	31.69	13.5835	Unknown	Other	10.74	4.60358	9354	172	54	4 5 10 12 13 15 16 17 18 19 21 22 24 25 27 28 30 32 33 34 35 36 38 39 40 41 42 48 50 53 54 55 57 60 61 63 64 66 68 70 71 72 75 76 80 82 85 86 88 89 90 92 95 99 100 101 103 104 108 109 111 112 114 120 123 124 126 127 128 129 131 132 136 137 139 140 141 142 144 145 149 151 152 158 159 160 164 165 172 174 176 179 180 186 188 191 196 198 202 204 205 206 217 219 220 233 235 240 243 244 245 246 249 250…
Fombet1	Fomitopsis betulina	Brown-rot	Basidiomycota	Agaricomycetes	Polyporales	Fomitopsidaceae	Fomitopsis	42863829	53.75	31.69	13.5835	Copia	LTR retrotransposon	17.68	7.57832	4009	19	211	0 1 2 8 11 47 49 58 62 110 130 134 135 290 296 390 398 408 1323
Fombet1	Fomitopsis betulina	Brown-rot	Basidiomycota	Agaricomycetes	Polyporales	Fomitopsidaceae	Fomitopsis	42863829	53.75	31.69	13.5835	Gypsy	LTR retrotransposon	6.44	2.76043	2047	23	89	3 6 14 23 26 29 44 59 74 78 87 96 177 213 223 229 288 305 325 373 400 427 1210
Fombet1	Fomitopsis betulina	Brown-rot	Basidiomycota	Agaricomycetes	Polyporales	Fomitopsidaceae	Fomitopsis	42863829	53.75	31.69	13.5835	Mariner/Tc1	DNA transposon	0.13	0.055723	107	6	18	84 173 210 307 412 488
Fombet1	Fomitopsis betulina	Brown-rot	Basidiomycota	Agaricomycetes	Polyporales	Fomitopsidaceae	Fomitopsis	42863829	53.75	31.69	13.5835	hAT	DNA transposon	0.39	0.167169	172	8	22	67 73 122 157 184 215 239 451
Fombet1	Fomitopsis betulina	Brown-rot	Basidiomycota	Agaricomycetes	Polyporales	Fomitopsidaceae	Fomitopsis	42863829	53.75	31.69	13.5835	Tad1	Non-LTR transposon	2.22	0.951577	569	6	95	7 9 43 51 118 190
Fombet1	Fomitopsis betulina	Brown-rot	Basidiomycota	Agaricomycetes	Polyporales	Fomitopsidaceae	Fomitopsis	42863829	53.75	31.69	13.5835	Penelope	Non-LTR transposon	0.16	0.0685821	81	2	40	37 170
Fombet1	Fomitopsis betulina	Brown-rot	Basidiomycota	Agaricomycetes	Polyporales	Fomitopsidaceae	Fomitopsis	42863829	53.75	31.69	13.5835	DIRS	LTR retrotransposon	0.37	0.158596	107	2	54	31 121
Fombet1	Fomitopsis betulina	Brown-rot	Basidiomycota	Agaricomycetes	Polyporales	Fomitopsidaceae	Fomitopsis	42863829	53.75	31.69	13.5835	EnSpm/CACTA	DNA transposon	0.14	0.0600094	29	2	14	83 169
Fombet1	Fomitopsis betulina	Brown-rot	Basidiomycota	Agaricomycetes	Polyporales	Fomitopsidaceae	Fomitopsis	42863829	53.75	31.69	13.5835	RTEX	Non-LTR transposon	0.04	0.0171455	33	1	33	102
Fombet1	Fomitopsis betulina	Brown-rot	Basidiomycota	Agaricomycetes	Polyporales	Fomitopsidaceae	Fomitopsis	42863829	53.75	31.69	13.5835	P	DNA transposon	0.01	0.00428638	20	1	20	150
Fompi3	Fomitopsis pinicola	Brown-rot	Basidiomycota	Agaricomycetes	Polyporales	Fomitopsidaceae	Fomitopsis	41614358	55.75	5.61	2.33457	MuDR	DNA transposon	0.06	0.0249686	41	1	41	783
Fompi3	Fomitopsis pinicola	Brown-rot	Basidiomycota	Agaricomycetes	Polyporales	Fomitopsidaceae	Fomitopsis	41614358	55.75	5.61	2.33457	Unknown	Other	4.86	2.02246	7137	343	21	0 1 2 3 5 6 7 8 9 11 12 13 14 15 16 17 19 21 25 26 27 28 29 30 32 33 38 39 41 42 43 44 45 47 48 49 50 51 52 53 54 55 57 59 62 64 65 66 67 70 71 73 76 77 78 80 81 82 87 88 90 91 92 93 94 95 97 98 100 103 104 106 108 109 112 113 114 115 116 117 118 121 122 123 124 125 127 129 130 131 134 135 136 138 141 142 143 144 145 147 148 149 150 151 153 154 155 157 159 161 163 164 167 168 171 172 173 175 176 …
Fompi3	Fomitopsis pinicola	Brown-rot	Basidiomycota	Agaricomycetes	Polyporales	Fomitopsidaceae	Fomitopsis	41614358	55.75	5.61	2.33457	Tad1	Non-LTR transposon	0.06	0.0249686	31	2	16	99 227
Fompi3	Fomitopsis pinicola	Brown-rot	Basidiomycota	Agaricomycetes	Polyporales	Fomitopsidaceae	Fomitopsis	41614358	55.75	5.61	2.33457	Mariner/Tc1	DNA transposon	0.03	0.0124843	17	1	17	158
Fompi3	Fomitopsis pinicola	Brown-rot	Basidiomycota	Agaricomycetes	Polyporales	Fomitopsidaceae	Fomitopsis	41614358	55.75	5.61	2.33457	L1	Non-LTR transposon	0.06	0.0249686	36	1	36	286
Fompi3	Fomitopsis pinicola	Brown-rot	Basidiomycota	Agaricomycetes	Polyporales	Fomitopsidaceae	Fomitopsis	41614358	55.75	5.61	2.33457	Copia	LTR retrotransposon	0.54	0.224718	360	8	45	34 56 58 68 89 128 137 140
Fompi3	Fomitopsis pinicola	Brown-rot	Basidiomycota	Agaricomycetes	Polyporales	Fomitopsidaceae	Fomitopsis	41614358	55.75	5.61	2.33457	RTEX	Non-LTR transposon	0.02	0.00832287	14	1	14	503
Fompi3	Fomitopsis pinicola	Brown-rot	Basidiomycota	Agaricomycetes	Polyporales	Fomitopsidaceae	Fomitopsis	41614358	55.75	5.61	2.33457	Gypsy	LTR retrotransposon	0.18	0.0749058	101	5	20	111 156 314 317 376
Laesu1	Laetiporus sulphureus	Brown-rot	Basidiomycota	Agaricomycetes	Polyporales	Fomitopsidaceae	Laetiporus	39916888	51.48	15.11	6.03144	Zisupton	DNA transposon	0.03	0.0119751	13	1	13	1080
Laesu1	Laetiporus sulphureus	Brown-rot	Basidiomycota	Agaricomycetes	Polyporales	Fomitopsidaceae	Laetiporus	39916888	51.48	15.11	6.03144	Unknown	Other	6.82	2.72233	8226	322	26	1 3 7 9 10 12 13 14 16 17 18 19 21 22 23 26 27 28 30 31 32 33 34 39 41 42 43 46 47 50 53 54 55 59 60 61 62 64 65 68 70 71 72 73 74 75 78 79 84 85 86 88 90 91 93 95 96 98 99 102 103 104 109 110 111 112 113 114 115 116 117 118 121 122 123 124 125 126 127 130 131 133 134 136 137 138 139 140 141 142 143 144 145 146 147 148 149 151 152 153 154 155 156 158 159 161 162 163 164 165 166 169 170 171 172 17…
Laesu1	Laetiporus sulphureus	Brown-rot	Basidiomycota	Agaricomycetes	Polyporales	Fomitopsidaceae	Laetiporus	39916888	51.48	15.11	6.03144	Tad1	Non-LTR transposon	0.74	0.295385	204	8	26	35 37 38 82 97 249 277 305
Laesu1	Laetiporus sulphureus	Brown-rot	Basidiomycota	Agaricomycetes	Polyporales	Fomitopsidaceae	Laetiporus	39916888	51.48	15.11	6.03144	hAT	DNA transposon	0.07	0.0279418	62	1	62	15
Laesu1	Laetiporus sulphureus	Brown-rot	Basidiomycota	Agaricomycetes	Polyporales	Fomitopsidaceae	Laetiporus	39916888	51.48	15.11	6.03144	Copia	LTR retrotransposon	0.86	0.343285	334	16	21	20 36 52 67 76 80 87 105 132 208 253 334 516 549 576 745
Laesu1	Laetiporus sulphureus	Brown-rot	Basidiomycota	Agaricomycetes	Polyporales	Fomitopsidaceae	Laetiporus	39916888	51.48	15.11	6.03144	Mariner/Tc1	DNA transposon	0.46	0.183618	373	4	93	2 40 48 58
Laesu1	Laetiporus sulphureus	Brown-rot	Basidiomycota	Agaricomycetes	Polyporales	Fomitopsidaceae	Laetiporus	39916888	51.48	15.11	6.03144	Helitron	DNA transposon	0.05	0.0199584	22	1	22	223
Laesu1	Laetiporus sulphureus	Brown-rot	Basidiomycota	Agaricomycetes	Polyporales	Fomitopsidaceae	Laetiporus	39916888	51.48	15.11	6.03144	EnSpm/CACTA	DNA transposon	0.03	0.0119751	12	1	12	452
Laesu1	Laetiporus sulphureus	Brown-rot	Basidiomycota	Agaricomycetes	Polyporales	Fomitopsidaceae	Laetiporus	39916888	51.48	15.11	6.03144	Gypsy	LTR retrotransposon	6.99	2.79019	1581	15	105	0 4 6 8 11 24 25 45 51 57 63 211 436 621 1065
PosplRSB12_1	Postia placenta	Brown-rot	Basidiomycota	Agaricomycetes	Polyporales	Polyporaceae	Rhodonia	42453726	53.81	16.88	7.16619	Zisupton	DNA transposon	0.05	0.0212269	15	1	15	230
PosplRSB12_1	Postia placenta	Brown-rot	Basidiomycota	Agaricomycetes	Polyporales	Polyporaceae	Rhodonia	42453726	53.81	16.88	7.16619	Unknown	Other	4.79	2.03353	6947	309	22	4 6 7 8 10 11 12 13 14 16 17 19 21 23 24 26 28 30 31 32 33 34 35 36 37 38 39 40 41 42 43 44 45 47 48 50 51 52 54 55 57 58 60 61 62 63 66 67 68 69 70 71 72 73 74 75 76 78 79 80 83 84 86 87 88 89 90 91 92 94 96 97 98 99 102 103 104 106 107 108 109 112 114 115 117 118 120 125 126 127 129 130 131 132 134 135 136 137 138 143 144 145 148 149 151 153 154 155 156 158 159 161 163 164 168 170 171 175 179 1…
PosplRSB12_1	Postia placenta	Brown-rot	Basidiomycota	Agaricomycetes	Polyporales	Polyporaceae	Rhodonia	42453726	53.81	16.88	7.16619	Gypsy	LTR retrotransposon	12.08	5.12841	3435	17	202	0 1 2 3 15 25 53 56 64 93 181 254 297 563 729 881 1110
PosplRSB12_1	Postia placenta	Brown-rot	Basidiomycota	Agaricomycetes	Polyporales	Polyporaceae	Rhodonia	42453726	53.81	16.88	7.16619	Tad1	Non-LTR transposon	0.02	0.00849074	78	3	26	27 165 284
PosplRSB12_1	Postia placenta	Brown-rot	Basidiomycota	Agaricomycetes	Polyporales	Polyporaceae	Rhodonia	42453726	53.81	16.88	7.16619	Copia	LTR retrotransposon	0.34	0.144343	205	4	51	5 235 682 741
Rhoros1	Rhodofomes roseus	Brown-rot	Basidiomycota	Agaricomycetes	Polyporales	Fomitopsidaceae	Rhodofomes	38369625	55.79	9.32	3.57605	Gypsy	LTR retrotransposon	1.23	0.471946	343	12	29	10 26 33 125 181 220 242 292 439 698 1393 1405
Rhoros1	Rhodofomes roseus	Brown-rot	Basidiomycota	Agaricomycetes	Polyporales	Fomitopsidaceae	Rhodofomes	38369625	55.79	9.32	3.57605	hAT	DNA transposon	0.02	0.00767392	29	1	29	1855
Rhoros1	Rhodofomes roseus	Brown-rot	Basidiomycota	Agaricomycetes	Polyporales	Fomitopsidaceae	Rhodofomes	38369625	55.79	9.32	3.57605	Mariner/Tc1	DNA transposon	0.02	0.00767392	26	2	13	160 280
Rhoros1	Rhodofomes roseus	Brown-rot	Basidiomycota	Agaricomycetes	Polyporales	Fomitopsidaceae	Rhodofomes	38369625	55.79	9.32	3.57605	Tad1	Non-LTR transposon	0.09	0.0345327	112	4	28	301 335 414 585
Rhoros1	Rhodofomes roseus	Brown-rot	Basidiomycota	Agaricomycetes	Polyporales	Fomitopsidaceae	Rhodofomes	38369625	55.79	9.32	3.57605	Unknown	Other	7.04	2.70122	5818	270	22	0 3 4 7 8 9 11 12 14 15 16 17 18 20 21 22 23 25 29 30 31 34 36 37 39 40 43 44 45 46 47 49 50 51 52 54 57 58 60 61 62 63 64 67 68 69 72 73 74 75 76 77 78 81 82 83 84 85 86 87 88 92 93 94 96 97 98 100 102 103 106 108 110 114 116 118 119 120 123 124 126 127 128 129 130 131 132 133 134 136 137 138 139 141 142 143 144 145 147 148 149 150 155 157 164 165 166 171 172 173 176 178 180 182 183 186 187 189 …
Rhoros1	Rhodofomes roseus	Brown-rot	Basidiomycota	Agaricomycetes	Polyporales	Fomitopsidaceae	Rhodofomes	38369625	55.79	9.32	3.57605	Copia	LTR retrotransposon	0.99	0.379859	265	6	44	1 5 111 152 596 988
Rhoros1	Rhodofomes roseus	Brown-rot	Basidiomycota	Agaricomycetes	Polyporales	Fomitopsidaceae	Rhodofomes	38369625	55.79	9.32	3.57605	DIRS	LTR retrotransposon	0.05	0.0191848	28	1	28	230
Rhoros1	Rhodofomes roseus	Brown-rot	Basidiomycota	Agaricomycetes	Polyporales	Fomitopsidaceae	Rhodofomes	38369625	55.79	9.32	3.57605	L1	Non-LTR transposon	0.13	0.0498805	48	2	24	436 1001
Rhoros1	Rhodofomes roseus	Brown-rot	Basidiomycota	Agaricomycetes	Polyporales	Fomitopsidaceae	Rhodofomes	38369625	55.79	9.32	3.57605	Helitron	DNA transposon	0.1	0.0383696	34	1	34	38
Wolco1	Wolfiporia cocos	Brown-rot	Basidiomycota	Agaricomycetes	Polyporales	Polyporaceae	Wolfiporia	50483556	52.17	28.83	14.5544	Gypsy	LTR retrotransposon	5.76	2.90785	5386	18	299	56 66 80 100 117 139 145 148 153 206 254 408 561 653 778 994 1116 1474
Wolco1	Wolfiporia cocos	Brown-rot	Basidiomycota	Agaricomycetes	Polyporales	Polyporaceae	Wolfiporia	50483556	52.17	28.83	14.5544	Helitron	DNA transposon	0.22	0.111064	188	2	94	234 286
Wolco1	Wolfiporia cocos	Brown-rot	Basidiomycota	Agaricomycetes	Polyporales	Polyporaceae	Wolfiporia	50483556	52.17	28.83	14.5544	Copia	LTR retrotransposon	0.6	0.302901	960	7	137	141 261 283 425 504 550 901
Wolco1	Wolfiporia cocos	Brown-rot	Basidiomycota	Agaricomycetes	Polyporales	Polyporaceae	Wolfiporia	50483556	52.17	28.83	14.5544	hAT	DNA transposon	0.05	0.0252418	104	1	104	472
Wolco1	Wolfiporia cocos	Brown-rot	Basidiomycota	Agaricomycetes	Polyporales	Polyporaceae	Wolfiporia	50483556	52.17	28.83	14.5544	Mariner/Tc1	DNA transposon	0.41	0.206983	435	15	29	41 400 407 477 729 777 941 963 1308 1491 1516 1551 1563 1670 2133
Wolco1	Wolfiporia cocos	Brown-rot	Basidiomycota	Agaricomycetes	Polyporales	Polyporaceae	Wolfiporia	50483556	52.17	28.83	14.5544	DNA	DNA transposon	0.18	0.0908704	389	2	194	700 841
Wolco1	Wolfiporia cocos	Brown-rot	Basidiomycota	Agaricomycetes	Polyporales	Polyporaceae	Wolfiporia	50483556	52.17	28.83	14.5544	Zisupton	DNA transposon	0.47	0.237273	513	4	128	180 249 410 838
Wolco1	Wolfiporia cocos	Brown-rot	Basidiomycota	Agaricomycetes	Polyporales	Polyporaceae	Wolfiporia	50483556	52.17	28.83	14.5544	EnSpm/CACTA	DNA transposon	0.44	0.222128	333	6	56	97 315 437 545 855 946
Wolco1	Wolfiporia cocos	Brown-rot	Basidiomycota	Agaricomycetes	Polyporales	Polyporaceae	Wolfiporia	50483556	52.17	28.83	14.5544	Tad1	Non-LTR transposon	0.5	0.252418	484	9	54	131 245 275 605 718 797 853 1278 2408
Wolco1	Wolfiporia cocos	Brown-rot	Basidiomycota	Agaricomycetes	Polyporales	Polyporaceae	Wolfiporia	50483556	52.17	28.83	14.5544	Unknown	Other	24.17	12.2019	41275	1067	39	0 1 3 4 6 7 8 9 10 11 12 13 14 15 16 17 18 19 20 22 25 26 27 28 29 30 32 33 34 35 36 37 39 40 42 43 44 45 46 47 49 50 51 52 53 54 55 57 58 59 60 61 62 63 64 65 67 68 69 70 71 72 74 75 76 77 78 79 81 82 83 84 85 87 88 89 90 91 92 93 94 95 98 99 102 103 104 105 106 107 108 109 110 111 112 113 114 115 116 118 119 120 122 123 126 127 130 132 133 134 135 136 137 138 144 146 147 149 151 152 154 155 156…
Amamu1	Amanita muscaria	Ectomycorrhizal	Basidiomycota	Agaricomycetes	Agaricales	Amanitaceae	Amanita	40699759	47.55	15.46	6.29218	EnSpm/CACTA	DNA transposon	0.04	0.0162799	30	1	30	3261
Amamu1	Amanita muscaria	Ectomycorrhizal	Basidiomycota	Agaricomycetes	Agaricales	Amanitaceae	Amanita	40699759	47.55	15.46	6.29218	MuDR	DNA transposon	0.02	0.00813995	35	1	35	197
Amamu1	Amanita muscaria	Ectomycorrhizal	Basidiomycota	Agaricomycetes	Agaricales	Amanitaceae	Amanita	40699759	47.55	15.46	6.29218	Tad1	Non-LTR transposon	0.4	0.162799	143	3	48	123 149 272
Amamu1	Amanita muscaria	Ectomycorrhizal	Basidiomycota	Agaricomycetes	Agaricales	Amanitaceae	Amanita	40699759	47.55	15.46	6.29218	Unknown	Other	12.27	4.99386	18560	848	22	1 3 4 5 6 7 9 10 11 12 14 16 17 19 20 21 22 23 24 25 26 27 28 30 31 34 35 37 38 39 40 41 43 45 46 47 48 50 51 52 56 57 58 60 62 63 66 67 69 70 72 73 74 76 77 78 79 80 81 82 83 85 86 88 89 90 91 92 93 94 95 97 98 100 101 102 103 105 106 107 108 109 110 111 113 114 115 116 117 118 119 120 121 122 125 126 127 129 131 133 134 135 136 137 139 140 141 143 145 146 147 148 150 152 153 156 159 161 162 163…
Amamu1	Amanita muscaria	Ectomycorrhizal	Basidiomycota	Agaricomycetes	Agaricales	Amanitaceae	Amanita	40699759	47.55	15.46	6.29218	DIRS	LTR retrotransposon	0.01	0.00406998	11	1	11	782
Amamu1	Amanita muscaria	Ectomycorrhizal	Basidiomycota	Agaricomycetes	Agaricales	Amanitaceae	Amanita	40699759	47.55	15.46	6.29218	Gypsy	LTR retrotransposon	2.64	1.07447	1500	25	60	2 8 13 29 36 54 68 87 196 204 206 231 262 321 376 485 503 589 601 669 796 835 1265 1380 1397
Amamu1	Amanita muscaria	Ectomycorrhizal	Basidiomycota	Agaricomycetes	Agaricales	Amanitaceae	Amanita	40699759	47.55	15.46	6.29218	Copia	LTR retrotransposon	0.81	0.329668	462	20	23	32 49 142 171 273 303 315 325 445 477 571 588 605 939 1094 1358 2991 3065 3084 3206
Lacbi2	Laccaria bicolor	Ectomycorrhizal	Basidiomycota	Agaricomycetes	Agaricales	Tricholomataceae	Laccaria	60707050	46.95	34.79	21.12	Penelope	Non-LTR transposon	0.02	0.0121414	51	1	51	564
Lacbi2	Laccaria bicolor	Ectomycorrhizal	Basidiomycota	Agaricomycetes	Agaricales	Tricholomataceae	Laccaria	60707050	46.95	34.79	21.12	Zisupton	DNA transposon	1.25	0.758838	1285	8	161	29 233 444 566 867 1066 1782 2380
Lacbi2	Laccaria bicolor	Ectomycorrhizal	Basidiomycota	Agaricomycetes	Agaricales	Tricholomataceae	Laccaria	60707050	46.95	34.79	21.12	DIRS	LTR retrotransposon	0.59	0.358172	350	10	35	212 239 391 471 512 794 836 1461 3084 5527
Lacbi2	Laccaria bicolor	Ectomycorrhizal	Basidiomycota	Agaricomycetes	Agaricales	Tricholomataceae	Laccaria	60707050	46.95	34.79	21.12	Helitron	DNA transposon	0.62	0.376384	534	8	67	91 304 473 481 536 818 1657 2174
Lacbi2	Laccaria bicolor	Ectomycorrhizal	Basidiomycota	Agaricomycetes	Agaricales	Tricholomataceae	Laccaria	60707050	46.95	34.79	21.12	Kolobok	DNA transposon	0.06	0.0364242	224	1	224	5968
Lacbi2	Laccaria bicolor	Ectomycorrhizal	Basidiomycota	Agaricomycetes	Agaricales	Tricholomataceae	Laccaria	60707050	46.95	34.79	21.12	Mariner/Tc1	DNA transposon	0.41	0.248899	701	16	44	44 259 317 498 646 709 769 942 1274 1465 1482 1722 1758 2272 3399 7005
Lacbi2	Laccaria bicolor	Ectomycorrhizal	Basidiomycota	Agaricomycetes	Agaricales	Tricholomataceae	Laccaria	60707050	46.95	34.79	21.12	Repetitive	Simple repeat	0.18	0.109273	110	2	55	264 1655
Lacbi2	Laccaria bicolor	Ectomycorrhizal	Basidiomycota	Agaricomycetes	Agaricales	Tricholomataceae	Laccaria	60707050	46.95	34.79	21.12	Tad1	Non-LTR transposon	0.45	0.273182	232	4	58	197 323 2843 5642
Lacbi2	Laccaria bicolor	Ectomycorrhizal	Basidiomycota	Agaricomycetes	Agaricales	Tricholomataceae	Laccaria	60707050	46.95	34.79	21.12	Unknown	Other	24.84	15.0796	53054	1576	34	1 10 11 15 17 18 27 33 36 37 40 43 50 51 55 57 60 61 63 64 65 67 68 69 70 72 78 79 82 85 86 87 88 90 93 94 95 96 97 98 100 103 107 109 110 111 112 113 114 117 122 123 124 127 129 130 132 133 134 136 138 139 140 142 144 145 146 147 149 153 155 156 157 159 160 161 163 167 168 169 172 173 176 178 179 180 182 183 184 188 189 190 192 193 195 196 198 199 200 201 202 206 207 210 213 214 215 216 219 220 …
Lacbi2	Laccaria bicolor	Ectomycorrhizal	Basidiomycota	Agaricomycetes	Agaricales	Tricholomataceae	Laccaria	60707050	46.95	34.79	21.12	EnSpm/CACTA	DNA transposon	0.55	0.333889	1126	4	282	1228 1282 2704 6034
Lacbi2	Laccaria bicolor	Ectomycorrhizal	Basidiomycota	Agaricomycetes	Agaricales	Tricholomataceae	Laccaria	60707050	46.95	34.79	21.12	Gypsy	LTR retrotransposon	10.14	6.15569	19039	122	156	3 4 5 7 21 24 30 39 45 54 58 73 77 83 106 118 164 171 174 181 186 217 230 236 266 283 292 328 355 367 373 379 397 411 426 439 453 470 487 501 555 599 610 658 673 674 684 729 795 842 884 893 918 924 962 978 979 1007 1062 1069 1076 1109 1175 1193 1197 1215 1245 1296 1359 1414 1455 1506 1507 1527 1559 1606 1685 1774 1834 1837 1891 1945 1962 1983 2000 2010 2027 2044 2056 2262 2279 2492 2654 2714 2758…
Lacbi2	Laccaria bicolor	Ectomycorrhizal	Basidiomycota	Agaricomycetes	Agaricales	Tricholomataceae	Laccaria	60707050	46.95	34.79	21.12	Copia	LTR retrotransposon	1.62	0.983454	1899	31	61	12 76 175 209 211 374 456 467 488 528 594 601 761 837 888 1035 1152 1158 1512 1555 1938 2103 2399 3254 3493 3673 4008 4316 4856 5184 5631
Lacbi2	Laccaria bicolor	Ectomycorrhizal	Basidiomycota	Agaricomycetes	Agaricales	Tricholomataceae	Laccaria	60707050	46.95	34.79	21.12	Dada	DNA transposon	0.18	0.109273	437	9	49	226 435 474 576 737 2638 2734 3794 6181
Lacbi2	Laccaria bicolor	Ectomycorrhizal	Basidiomycota	Agaricomycetes	Agaricales	Tricholomataceae	Laccaria	60707050	46.95	34.79	21.12	hAT	DNA transposon	0.34	0.206404	241	7	34	34 194 572 980 1299 4824 5054
Pismi1	Pisolithus microcarpus	Ectomycorrhizal	Basidiomycota	Agaricomycetes	Boletales	Pisolithaceae	Pisolithus	53027657	48.96	36.82	19.5248	hAT	DNA transposon	1.24	0.657543	627	9	70	64 131 135 155 174 465 498 677 1094
Pismi1	Pisolithus microcarpus	Ectomycorrhizal	Basidiomycota	Agaricomycetes	Boletales	Pisolithaceae	Pisolithus	53027657	48.96	36.82	19.5248	Copia	LTR retrotransposon	3.77	1.99914	2270	46	49	15 35 45 55 76 84 87 97 111 158 163 164 191 228 230 236 238 244 306 346 446 457 509 512 602 633 638 654 660 694 831 956 1019 1051 1062 1101 1109 1296 1441 1542 1628 1969 2023 2046 2205 3061
Pismi1	Pisolithus microcarpus	Ectomycorrhizal	Basidiomycota	Agaricomycetes	Boletales	Pisolithaceae	Pisolithus	53027657	48.96	36.82	19.5248	Zisupton	DNA transposon	0.97	0.514368	483	14	34	194 285 296 315 360 434 556 571 590 647 802 985 1079 2187
Pismi1	Pisolithus microcarpus	Ectomycorrhizal	Basidiomycota	Agaricomycetes	Boletales	Pisolithaceae	Pisolithus	53027657	48.96	36.82	19.5248	Helitron	DNA transposon	0.58	0.30756	277	7	40	202 405 646 775 1421 3115 3243
Pismi1	Pisolithus microcarpus	Ectomycorrhizal	Basidiomycota	Agaricomycetes	Boletales	Pisolithaceae	Pisolithus	53027657	48.96	36.82	19.5248	Harbinger	DNA transposon	1.17	0.620424	761	32	24	99 118 138 166 258 284 316 327 460 462 463 524 628 657 767 777 842 844 874 923 926 948 1044 1092 1110 1334 1342 1369 1538 1730 1731 2012
Pismi1	Pisolithus microcarpus	Ectomycorrhizal	Basidiomycota	Agaricomycetes	Boletales	Pisolithaceae	Pisolithus	53027657	48.96	36.82	19.5248	Unknown	Other	23.52	12.4721	29641	968	31	0 1 2 3 4 5 7 8 12 13 18 20 22 23 24 25 26 28 29 32 33 36 38 40 43 46 48 49 52 53 54 56 58 59 60 61 62 65 66 68 69 70 71 72 73 74 75 77 78 80 83 86 89 90 91 92 94 96 98 100 101 102 103 104 106 107 108 110 113 114 116 117 119 120 121 124 125 126 129 130 132 133 134 136 137 139 140 142 143 144 145 146 149 150 151 153 156 157 159 160 161 162 167 168 170 171 172 175 176 177 178 180 181 182 183 184 18…
Pismi1	Pisolithus microcarpus	Ectomycorrhizal	Basidiomycota	Agaricomycetes	Boletales	Pisolithaceae	Pisolithus	53027657	48.96	36.82	19.5248	Mariner/Tc1	DNA transposon	0.69	0.365891	709	16	44	14 37 39 47 67 93 165 508 510 582 849 925 1709 2007 2294 2624
Pismi1	Pisolithus microcarpus	Ectomycorrhizal	Basidiomycota	Agaricomycetes	Boletales	Pisolithaceae	Pisolithus	53027657	48.96	36.82	19.5248	Academ	DNA transposon	0.06	0.0318166	87	1	87	669
Pismi1	Pisolithus microcarpus	Ectomycorrhizal	Basidiomycota	Agaricomycetes	Boletales	Pisolithaceae	Pisolithus	53027657	48.96	36.82	19.5248	EnSpm/CACTA	DNA transposon	0.38	0.201505	166	6	28	282 441 805 1014 1684 2207
Pismi1	Pisolithus microcarpus	Ectomycorrhizal	Basidiomycota	Agaricomycetes	Boletales	Pisolithaceae	Pisolithus	53027657	48.96	36.82	19.5248	Repetitive	Simple repeat	0.35	0.185597	219	2	110	128 806
Pismi1	Pisolithus microcarpus	Ectomycorrhizal	Basidiomycota	Agaricomycetes	Boletales	Pisolithaceae	Pisolithus	53027657	48.96	36.82	19.5248	Gypsy	LTR retrotransposon	8.08	4.28463	4074	28	146	6 9 16 17 19 41 50 57 85 112 148 173 179 268 321 366 613 622 658 690 790 839 972 1386 1743 2585 3420 3787
Rhivi1	Rhizopogon vinicolor	Ectomycorrhizal	Basidiomycota	Agaricomycetes	Boletales	Rhizopogonaceae	Rhizopogon	36102320	48.2	16.35	5.90273	Unknown	Other	14.79	5.33953	23183	1039	22	0 1 2 3 4 6 7 8 9 10 11 13 14 15 17 18 19 20 22 23 24 25 26 27 28 29 31 32 33 34 35 36 37 39 40 43 44 45 46 47 48 49 50 51 53 54 55 56 57 58 59 62 63 65 66 68 69 70 71 72 73 74 75 78 79 81 83 84 85 86 87 88 89 90 91 92 93 94 95 96 97 98 100 101 103 104 105 107 108 109 110 111 112 113 114 116 117 118 119 120 121 122 123 124 125 126 127 130 131 132 133 134 135 136 137 138 140 141 143 144 145 146 14…
Rhivi1	Rhizopogon vinicolor	Ectomycorrhizal	Basidiomycota	Agaricomycetes	Boletales	Rhizopogonaceae	Rhizopogon	36102320	48.2	16.35	5.90273	Gypsy	LTR retrotransposon	1.23	0.444059	446	14	32	12 30 42 77 163 245 252 281 460 653 702 819 1013 2647
Rhivi1	Rhizopogon vinicolor	Ectomycorrhizal	Basidiomycota	Agaricomycetes	Boletales	Rhizopogonaceae	Rhizopogon	36102320	48.2	16.35	5.90273	Helitron	DNA transposon	0.07	0.0252716	71	3	24	244 532 721
Rhivi1	Rhizopogon vinicolor	Ectomycorrhizal	Basidiomycota	Agaricomycetes	Boletales	Rhizopogonaceae	Rhizopogon	36102320	48.2	16.35	5.90273	Copia	LTR retrotransposon	0.18	0.0649842	323	16	20	173 237 263 316 394 406 441 457 534 549 758 797 827 1022 1068 1224
Rhivi1	Rhizopogon vinicolor	Ectomycorrhizal	Basidiomycota	Agaricomycetes	Boletales	Rhizopogonaceae	Rhizopogon	36102320	48.2	16.35	5.90273	DNA	DNA transposon	0.01	0.00361023	15	1	15	2176
Rhivi1	Rhizopogon vinicolor	Ectomycorrhizal	Basidiomycota	Agaricomycetes	Boletales	Rhizopogonaceae	Rhizopogon	36102320	48.2	16.35	5.90273	Tad1	Non-LTR transposon	0.08	0.0288819	96	5	19	253 328 1409 1810 2073
Rhivi1	Rhizopogon vinicolor	Ectomycorrhizal	Basidiomycota	Agaricomycetes	Boletales	Rhizopogonaceae	Rhizopogon	36102320	48.2	16.35	5.90273	Mariner/Tc1	DNA transposon	0.11	0.0397126	204	11	19	385 418 464 552 620 892 1236 1324 1451 1632 1843
Pirin1	Piriformospora indica	Endophyte	Basidiomycota	Agaricomycetes	Sebacinales	Serendipitaceae	Serendipita	24979981	50.68	4.98	1.244	Tad1	Non-LTR transposon	0.24	0.059952	64	3	21	10 18 37
Pirin1	Piriformospora indica	Endophyte	Basidiomycota	Agaricomycetes	Sebacinales	Serendipitaceae	Serendipita	24979981	50.68	4.98	1.244	Unknown	Other	4.46	1.11411	2913	91	32	1 2 4 5 6 7 8 9 11 12 14 15 16 19 20 21 22 23 24 26 27 28 29 32 34 35 36 38 39 41 42 43 44 45 46 47 49 54 56 57 59 60 61 64 65 68 69 70 73 76 81 82 83 86 90 91 93 101 103 112 116 117 120 123 124 128 134 141 150 169 189 225 229 234 235 238 241 245 247 252 258 276 296 337 343 347 350 361 368 730 880
Pirin1	Piriformospora indica	Endophyte	Basidiomycota	Agaricomycetes	Sebacinales	Serendipitaceae	Serendipita	24979981	50.68	4.98	1.244	Copia	LTR retrotransposon	0.34	0.0849319	237	3	79	13 25 40
Mellp2_3	Melampsora larici-populina	Pathogen	Basidiomycota	Pucciniomycetes	Pucciniales	Melampsoraceae	Melampsora	109877997	41.03	22.85	1.8e-07	Academ	DNA transposon	0.26	4e-08	811	21	1	1015 (R1012. TRF=0.000 DUST=0.000) 1475 (R1471. TRF=0.000 DUST=0.000) 1602 (R1598. TRF=0.000 DUST=0.000) 1644 (R1640. TRF=0.000 DUST=0.027) 1741 (R1737. TRF=0.000 DUST=0.024) 2708 (R2704. TRF=0.000 DUST=0.000) 2899 (R2895. TRF=0.000 DUST=0.000) 3048 (R3043. TRF=0.000 DUST=0.000) 3475 (R3470. TRF=0.000 DUST=0.000) 3508 (R3503. TRF=0.000 DUST=0.000) 3562 (R3557. TRF=0.000 DUST=0.000) 3750 (R3743. T…
Mellp2_3	Melampsora larici-populina	Pathogen	Basidiomycota	Pucciniomycetes	Pucciniales	Melampsoraceae	Melampsora	109877997	41.03	22.85	1.8e-07	Copia	LTR retrotransposon	2.99	1.7e-07	8286	162	0	1129 (R1125. TRF=0.000 DUST=0.000) 113 (R114. TRF=0.000 DUST=0.270) 1149 (R1145. TRF=0.000 DUST=0.016) 1155 (R1151. TRF=0.000 DUST=0.004) 120 (R121. TRF=0.000 DUST=0.000) 123 (R124. TRF=0.380 DUST=0.380) 1305 (R1301. TRF=0.175 DUST=0.000) 1375 (R1371. TRF=0.000 DUST=0.000) 139 (R140. TRF=0.000 DUST=0.049) 1398 (R1394. TRF=0.048 DUST=0.009) 1493 (R1489. TRF=0.000 DUST=0.000) 151 (R152. TRF=0.051 D…
Mellp2_3	Melampsora larici-populina	Pathogen	Basidiomycota	Pucciniomycetes	Pucciniales	Melampsoraceae	Melampsora	109877997	41.03	22.85	1.8e-07	DIRS	LTR retrotransposon	1.05	1.2e-07	3335	61	0	1023 (R1020. TRF=0.000 DUST=0.000) 1459 (R1455. TRF=0.000 DUST=0.000) 1589 (R1585. TRF=0.000 DUST=0.000) 1698 (R1694. TRF=0.000 DUST=0.000) 1750 (R1746. TRF=0.024 DUST=0.026) 1772 (R1768. TRF=0.000 DUST=0.122) 1839 (R1835. TRF=0.000 DUST=0.000) 1931 (R1927. TRF=0.000 DUST=0.000) 2042 (R2038. TRF=0.000 DUST=0.000) 2272 (R2268. TRF=0.000 DUST=0.000) 2399 (R2395. TRF=0.000 DUST=0.000) 2483 (R2479. T…
Mellp2_3	Melampsora larici-populina	Pathogen	Basidiomycota	Pucciniomycetes	Pucciniales	Melampsoraceae	Melampsora	109877997	41.03	22.85	1.8e-07	DNA	DNA transposon	2.38	1.6e-07	9608	119	0	1 (R2. TRF=0.000 DUST=0.000) 1009 (R1006. TRF=0.000 DUST=0.000) 1018 (R1015. TRF=0.000 DUST=0.000) 109 (R110. TRF=0.000 DUST=0.000) 1114 (R1110. TRF=0.000 DUST=0.022) 117 (R118. TRF=0.135 DUST=0.069) 1186 (R1182. TRF=0.000 DUST=0.000) 121 (R122. TRF=0.340 DUST=0.095) 1245 (R1241. TRF=0.000 DUST=0.009) 1265 (R1261. TRF=0.108 DUST=0.018) 1278 (R1274. TRF=0.000 DUST=0.000) 1302 (R1298. TRF=0.000 DUS…
Mellp2_3	Melampsora larici-populina	Pathogen	Basidiomycota	Pucciniomycetes	Pucciniales	Melampsoraceae	Melampsora	109877997	41.03	22.85	1.8e-07	Gypsy	LTR retrotransposon	9.02	1.9e-07	19451	396	0	1001 (R998. TRF=0.000 DUST=0.000) 1044 (R1041. TRF=0.000 DUST=0.057) 1050 (R1047. TRF=0.000 DUST=0.044) 1053 (R1050. TRF=0.000 DUST=0.255) 1056 (R1053. TRF=0.000 DUST=0.000) 1060 (R1057. TRF=0.000 DUST=0.041) 1073 (R1070. TRF=0.000 DUST=0.000) 1088 (R1085. TRF=0.000 DUST=0.002) 1092 (R1088. TRF=0.046 DUST=0.054) 1098 (R1094. TRF=0.000 DUST=0.000) 1100 (R1096. TRF=0.000 DUST=0.127) 1119 (R1115. TR…
Mellp2_3	Melampsora larici-populina	Pathogen	Basidiomycota	Pucciniomycetes	Pucciniales	Melampsoraceae	Melampsora	109877997	41.03	22.85	1.8e-07	Harbinger	DNA transposon	1.66	1.4e-07	5677	123	0	102 (R103. TRF=0.000 DUST=0.000) 106 (R107. TRF=0.000 DUST=0.422) 119 (R120. TRF=0.000 DUST=0.023) 1217 (R1213. TRF=0.000 DUST=0.000) 1237 (R1233. TRF=0.000 DUST=0.021) 125 (R126. TRF=0.000 DUST=0.000) 1268 (R1264. TRF=0.000 DUST=0.194) 1287 (R1283. TRF=0.000 DUST=0.010) 1324 (R1320. TRF=0.000 DUST=0.019) 1327 (R1323. TRF=0.000 DUST=0.000) 1340 (R1336. TRF=0.000 DUST=0.000) 1386 (R1382. TRF=0.000…
Mellp2_3	Melampsora larici-populina	Pathogen	Basidiomycota	Pucciniomycetes	Pucciniales	Melampsoraceae	Melampsora	109877997	41.03	22.85	1.8e-07	hAT	DNA transposon	1.65	1.3e-07	4795	127	0	1025 (R1022. TRF=0.000 DUST=0.000) 1040 (R1037. TRF=0.000 DUST=0.033) 1057 (R1054. TRF=0.000 DUST=0.000) 1112 (R1108. TRF=0.000 DUST=0.000) 1175 (R1171. TRF=0.000 DUST=0.000) 1191 (R1187. TRF=0.000 DUST=0.018) 1194 (R1190. TRF=0.000 DUST=0.000) 1209 (R1205. TRF=0.000 DUST=0.000) 1220 (R1216. TRF=0.000 DUST=0.043) 1241 (R1237. TRF=0.000 DUST=0.000) 1249 (R1245. TRF=0.000 DUST=0.033) 1251 (R1247. T…
Mellp2_3	Melampsora larici-populina	Pathogen	Basidiomycota	Pucciniomycetes	Pucciniales	Melampsoraceae	Melampsora	109877997	41.03	22.85	1.8e-07	Helitron	DNA transposon	0.14	3e-08	336	11	1	2222 (R2218. TRF=0.000 DUST=0.000) 2231 (R2227. TRF=0.000 DUST=0.000) 2277 (R2273. TRF=0.000 DUST=0.016) 2787 (R2783. TRF=0.000 DUST=0.000) 3454 (R3449. TRF=0.000 DUST=0.000) 3509 (R3504. TRF=0.000 DUST=0.000) 5960 (R5942. TRF=0.000 DUST=0.000) 6455 (R6430. TRF=0.000 DUST=0.000) 6458 (R6433. TRF=0.000 DUST=0.000) 6730 (R6702. TRF=0.000 DUST=0.000) 7334 (R7292. TRF=0.000 DUST=0.000)
Mellp2_3	Melampsora larici-populina	Pathogen	Basidiomycota	Pucciniomycetes	Pucciniales	Melampsoraceae	Melampsora	109877997	41.03	22.85	1.8e-07	IS3EU	DNA transposon	0.04	2e-08	89	3	6	1374 (R1370. TRF=0.000 DUST=0.000) 2236 (R2232. TRF=0.000 DUST=0.000) 4074 (R4066. TRF=0.000 DUST=0.000)
Mellp2_3	Melampsora larici-populina	Pathogen	Basidiomycota	Pucciniomycetes	Pucciniales	Melampsoraceae	Melampsora	109877997	41.03	22.85	1.8e-07	MuDR	DNA transposon	0.59	8e-08	2632	52	0	1034 (R1031. TRF=0.000 DUST=0.000) 1454 (R1450. TRF=0.000 DUST=0.000) 170 (R171. TRF=0.000 DUST=0.093) 1788 (R1784. TRF=0.000 DUST=0.010) 1863 (R1859. TRF=0.000 DUST=0.000) 2040 (R2036. TRF=0.000 DUST=0.000) 2115 (R2111. TRF=0.000 DUST=0.021) 2186 (R2182. TRF=0.000 DUST=0.000) 2352 (R2348. TRF=0.000 DUST=0.000) 2385 (R2381. TRF=0.000 DUST=0.000) 2479 (R2475. TRF=0.000 DUST=0.000) 256 (R257. TRF=0…
Mellp2_3	Melampsora larici-populina	Pathogen	Basidiomycota	Pucciniomycetes	Pucciniales	Melampsoraceae	Melampsora	109877997	41.03	22.85	1.8e-07	Non-LTR	Non-LTR transposon	0.48	5e-08	730	8	2	101 (R102. TRF=0.052 DUST=0.048) 155 (R156. TRF=0.092 DUST=0.005) 2204 (R2200. TRF=0.000 DUST=0.000) 2684 (R2680. TRF=0.000 DUST=0.000) 3934 (R3927. TRF=0.000 DUST=0.017) 405 (R406. TRF=0.000 DUST=0.006) 434 (R435. TRF=0.000 DUST=0.001) 453 (R454. TRF=0.000 DUST=0.000)
Mellp2_3	Melampsora larici-populina	Pathogen	Basidiomycota	Pucciniomycetes	Pucciniales	Melampsoraceae	Melampsora	109877997	41.03	22.85	1.8e-07	P	DNA transposon	0.26	4e-08	1032	34	0	1281 (R1277. TRF=0.000 DUST=0.000) 1321 (R1317. TRF=0.000 DUST=0.000) 1994 (R1990. TRF=0.000 DUST=0.000) 201 (R202. TRF=0.000 DUST=0.000) 2237 (R2233. TRF=0.000 DUST=0.000) 227 (R228. TRF=0.000 DUST=0.047) 2490 (R2486. TRF=0.000 DUST=0.025) 2505 (R2501. TRF=0.000 DUST=0.000) 2750 (R2746. TRF=0.000 DUST=0.028) 2780 (R2776. TRF=0.000 DUST=0.000) 2994 (R2989. TRF=0.000 DUST=0.000) 3092 (R3087. TRF=0…
Mellp2_3	Melampsora larici-populina	Pathogen	Basidiomycota	Pucciniomycetes	Pucciniales	Melampsoraceae	Melampsora	109877997	41.03	22.85	1.8e-07	Tad1	Non-LTR transposon	0.52	7e-08	631	16	1	1816 (R1812. TRF=0.000 DUST=0.043) 1958 (R1954. TRF=0.000 DUST=0.000) 2302 (R2298. TRF=0.000 DUST=0.000) 2391 (R2387. TRF=0.000 DUST=0.000) 3115 (R3110. TRF=0.000 DUST=0.025) 3381 (R3376. TRF=0.000 DUST=0.000) 3738 (R3731. TRF=0.000 DUST=0.000) 3911 (R3904. TRF=0.000 DUST=0.009) 4701 (R4693. TRF=0.000 DUST=0.000) 5001 (R4991. TRF=0.000 DUST=0.000) 508 (R509. TRF=0.000 DUST=0.019) 5260 (R5250. TRF…
Mellp2_3	Melampsora larici-populina	Pathogen	Basidiomycota	Pucciniomycetes	Pucciniales	Melampsoraceae	Melampsora	109877997	41.03	22.85	1.8e-07	Zisupton	DNA transposon	0.51	6e-08	1557	62	0	1019 (R1016. TRF=0.000 DUST=0.000) 1093 (R1089. TRF=0.000 DUST=0.003) 1184 (R1180. TRF=0.000 DUST=0.020) 1190 (R1186. TRF=0.010 DUST=0.021) 1242 (R1238. TRF=0.000 DUST=0.023) 1274 (R1270. TRF=0.000 DUST=0.000) 1284 (R1280. TRF=0.000 DUST=0.000) 1437 (R1433. TRF=0.000 DUST=0.000) 1553 (R1549. TRF=0.000 DUST=0.020) 1655 (R1651. TRF=0.000 DUST=0.000) 1766 (R1762. TRF=0.000 DUST=0.000) 1998 (R1994. T…
Ustma2_2	Ustilago maydis	Pathogen	Basidiomycota	Ustilaginomycetes	Ustilaginales	Ustilaginaceae	Ustilago	19664388	54.03	0.92	2.2e-07	Copia	LTR retrotransposon	0.86	2e-07	248	4	1	1 (R2. TRF=0.046 DUST=0.025) 10 (R11. TRF=0.047 DUST=0.030) 14 (R15. TRF=0.000 DUST=0.000) 6 (R7. TRF=0.149 DUST=0.000)
Ustma2_2	Ustilago maydis	Pathogen	Basidiomycota	Ustilaginomycetes	Ustilaginales	Ustilaginaceae	Ustilago	19664388	54.03	0.92	2.2e-07	Tad1	Non-LTR transposon	0.03	2e-08	30	2	4	65 (R65. TRF=0.000 DUST=0.000) 67 (R67. TRF=0.000 DUST=0.000)
