# Supplementary material for: Phylogenomics and Comparative Genomics Highlight Specific Genetic Features in Ganoderma Species
Source: J Fungi (Basel). 2022 Mar 18;8(3):311. doi: 10.3390/jof8030311 (PMC8955403; doi:10.3390/jof8030311)
Supplement: Supplementary file 1 [file jof-08-00311-s001.zip › Table S5.xlsx]

## Sheet: Table S5
Supplementary Table S5. Number of the gene clusters involved in secondary metabolites biosynthesis identified in the 58 genomes.
Species ID	Species name	Lifestyle	Total	fatty acid	putative	saccharide	indole	lantipeptide-t1pks	nrps	other	siderophore	t1pks	t1pks-nrps	terpene	fatty acid-terpene	lantipeptide	t1pks-terpene	t3pks	terpene-t1pks
Abobie1	Abortiporus biennis	White-rot	59	1	39	0	0	0	1	5	0	1	0	11	0	0	1	0	0
Bjead1_1	Bjerkandera adusta	White-rot	76	1	48	0	0	0	0	12	0	3	0	11	0	0	0	1	0
Cersu1	Ceriporiopsis subvermispora	White-rot	76	1	42	0	0	0	1	8	0	2	1	21	0	0	0	0	0
Dicsq1	Dichomitus squalens	White-rot	75	1	43	1	0	0	2	11	0	3	0	14	0	0	0	0	0
Earsca1	Earliella scabrosa	White-rot	86	1	50	0	0	0	2	10	0	2	0	21	0	0	0	0	0
Epityp1	Epithele typhae	White-rot	69	1	40	0	0	0	2	12	0	3	0	11	0	0	0	0	0
Fomfom1	Fomes fomentarius	White-rot	80	1	43	0	0	0	1	10	0	4	0	21	0	0	0	0	0
Fomme1	Fomitiporia mediterranea	White-rot	59	1	31	0	0	0	1	3	0	4	0	19	0	0	0	0	0
Ganaus1	Ganoderma australe	White-rot	134	1	80	0	0	0	1	15	0	6	0	31	0	0	0	0	0
Ganbon1	Ganoderma boninense	White-rot	87	2	44	0	0	0	1	10	0	6	0	24	0	0	0	0	0
Ganleu1	Ganoderma leucocontextum	White-rot	76	1	42	0	0	1	1	8	0	2	0	21	0	0	0	0	0
Ganlin1	Ganoderma lingzhi	White-rot	84	1	53	0	0	0	1	8	0	4	0	17	0	0	0	0	0
Ganluc1	Ganoderma lucidum	White-rot	69	0	40	0	0	1	1	5	0	4	0	18	0	0	0	0	0
Gansin1	Ganoderma sinense	White-rot	78	1	43	0	0	0	1	10	0	3	0	20	0	0	0	0	0
Gansp1	Ganoderma sp.	White-rot	85	1	49	0	0	0	1	9	0	3	0	22	0	0	0	0	0
Hetan2	Heterobasidion annosum	White-rot	64	1	36	0	0	0	0	12	1	1	0	12	0	0	0	0	1
Hexnit1	Hexagonia nitida	White-rot	84	1	44	1	0	0	2	11	0	4	0	21	0	0	0	0	0
Hydfim1	Hydnopolyporus fimbriatus	White-rot	69	1	49	0	0	0	0	8	0	2	0	9	0	0	0	0	0
Irplac1	Irpex lacteus	White-rot	83	1	59	0	0	0	0	10	0	1	0	11	0	0	0	1	0
Tralac1	Leiotrametes lactinea	White-rot	80	1	51	0	0	0	1	10	0	3	0	14	0	0	0	0	0
Tramen1	Leiotrametes menziesii	White-rot	82	1	50	0	0	0	1	10	0	2	0	18	0	0	0	0	0
Lenti7_1	Lentinus tigrinus	White-rot	88	1	58	0	0	0	1	13	0	1	0	14	0	0	0	0	0
Obbri1	Obba rivulosa	White-rot	72	1	44	0	0	0	1	6	0	2	1	17	0	0	0	0	0
Panru1	Panus rudis	White-rot	62	1	38	0	0	0	1	6	0	1	0	15	0	0	0	0	0
Phaca1	Phanerochaete carnosa	White-rot	80	1	46	0	0	0	3	20	0	1	0	8	0	0	0	1	0
Phchr2	Phanerochaete chrysosporium	White-rot	82	1	50	0	0	0	1	16	0	1	0	11	0	0	0	2	0
Phlbr1	Phlebia brevispora	White-rot	84	3	41	0	0	0	0	16	0	7	0	16	0	0	0	1	0
Phlcen1	Phlebia centrifuga	White-rot	52	1	22	0	0	0	0	15	0	1	0	12	0	0	0	1	0
Phlrad1	Phlebia radiata	White-rot	77	1	50	0	0	0	0	9	0	4	0	12	0	0	0	1	0
Phlgi1	Phlebiopsis gigantea	White-rot	66	1	40	0	0	0	0	17	0	1	0	7	0	0	0	0	0
Polar1	Polyporus arcularius	White-rot	61	1	31	0	0	0	1	14	0	3	0	11	0	0	0	0	0
Polbr1	Polyporus brumalis	White-rot	85	3	55	0	0	0	1	12	0	2	0	12	0	0	0	0	0
Polsqu1	Polyporus squamosus	White-rot	84	1	55	1	0	0	1	12	0	4	0	10	0	0	0	0	0
Pycci1	Pycnoporus cinnabarinus	White-rot	56	1	33	0	0	0	1	8	0	1	0	12	0	0	0	0	0
Pycsa1	Pycnoporus sanguineus	White-rot	70	1	44	0	0	0	1	11	0	1	0	12	0	0	0	0	0
Rigmic1	Rigidoporus microporus	White-rot	49	1	26	0	0	0	1	1	0	0	0	20	0	0	0	0	0
Stehi1	Stereum hirsutum	White-rot	106	1	62	0	0	0	1	18	1	5	0	18	0	0	0	0	0
Trapub1	Trametes pubescens	White-rot	64	1	34	0	0	0	2	8	0	3	0	15	0	1	0	0	0
Trave1	Trametes versicolor	White-rot	79	1	51	0	0	1	2	8	0	1	0	15	0	0	0	0	0
Trace1	Trametopsis cervina	White-rot	58	1	38	0	0	0	1	7	0	1	0	8	0	0	0	2	0
Amylap1_1	Amylocystis lapponica	Brown-rot	67	1	41	0	0	0	0	11	0	2	1	10	0	0	1	0	0
Antser1	Antrodia serialis	Brown-rot	89	1	51	0	1	0	0	9	0	10	0	15	1	0	0	0	1
Antsi1	Antrodia sinuosa	Brown-rot	70	5	33	0	1	0	0	9	0	4	0	18	0	0	0	0	0
Daequ1	Daedalea quercina	Brown-rot	80	2	53	0	0	0	0	5	0	5	0	15	0	0	0	0	0
Fibra1	Fibroporia radiculosa	Brown-rot	66	1	32	0	0	0	0	11	0	10	0	12	0	0	0	0	0
Pipbet1_1	Fomitopsis betulina	Brown-rot	78	1	50	0	1	0	0	4	0	5	0	17	0	0	0	0	0
Fompi3	Fomitopsis pinicola	Brown-rot	80	1	48	0	0	0	0	4	0	7	0	20	0	0	0	0	0
Laesu1	Laetiporus sulphureus	Brown-rot	75	1	43	0	1	0	0	7	0	7	0	16	0	0	0	0	0
PosplRSB12_1	Postia placenta	Brown-rot	76	1	41	0	1	0	0	8	0	6	0	19	0	0	0	0	0
Fomros1	Rhodofomes roseus	Brown-rot	89	1	57	0	1	0	0	7	0	6	0	16	0	0	1	0	0
Wolco1	Wolfiporia cocos	Brown-rot	78	1	44	0	0	0	0	7	0	7	0	19	0	0	0	0	0
Amamu1	Amanita muscaria	Ectomycorrhizal	44	1	20	0	1	0	0	2	1	2	0	17	0	0	0	0	0
Lacbi2	Laccaria bicolor	Ectomycorrhizal	44	1	22	0	1	0	0	4	1	2	0	13	0	0	0	0	0
Pismi2	Pisolithus microcarpus	Ectomycorrhizal	53	16	19	0	0	0	1	4	0	0	2	11	0	0	0	0	0
Rhivi1	Rhizopogon vinicolor	Ectomycorrhizal	59	1	14	0	0	0	1	20	0	1	0	22	0	0	0	0	0
Pirin1	Piriformospora indica	Endophyte	26	1	19	0	0	0	0	2	0	0	0	4	0	0	0	0
Mellp2_3	Melampsora larici-populina	Pathogen	27	1	18	1	0	0	1	3	0	0	0	3	0	0	0	0	0
Ustma2_2	Ustilago maydis	Pathogen	32	2	17	0	0	0	3	7	0	1	0	2	0	0	0	0	0
		total	4163	83	2416	4	8	3	46	538	4	178	5	861	1	1	3	10	2
