# Supplementary material for: Phylogenomics and Comparative Genomics Highlight Specific Genetic Features in Ganoderma Species
Source: J Fungi (Basel). 2022 Mar 18;8(3):311. doi: 10.3390/jof8030311 (PMC8955403; doi:10.3390/jof8030311)
Supplement: Supplementary file 1 [file jof-08-00311-s001.zip › Table S6.xlsx]

## Sheet: Table S6
Supplementary Table S6. Number of the filtered protein domains (abundance>100) in Pfam database among the 58 genomes.
Species ID	Species name	Lifestyle	Total	PF00067: p450	PF00069: Pkinase	PF00078: RVT_1	PF00083: Sugar_tr	PF00106: adh_short	PF00271: Helicase_C	PF00385: Chromo	PF00400: WD40	PF00651: BTB	PF00665: rve	PF01494: FAD_binding_3	PF01753: zf-MYND	PF01926: MMR_HSR1	PF05729: NACHT	PF06985: HET	PF07690: MFS_1	PF07714: Pkinase_Tyr	PF08659: KR	PF12894: A0PC4_WD40	PF12937: F-box-like	PF13191: AAA_16	PF13374: TPR_10	PF13424: TPR_12	PF13561: adh_short_C2	PF14223: Retrotran_gag_2	PF17667: Pkinase_fungal	PF18758: KDZ	PF18759: Plavaka	PF18803: CxC2	PF20149: DUF6532	PF20151: DUF6533	PF20152: DUF6534
Abobie1	Abortiporus biennis	White-rot	1758	131	211	0	65	94	78	7	105	48	0	36	48	59	4	3	149	168	63	67	189	44	7	25	91	1	0	0	0	0	0	0	0
Bjead1_1	Bjerkandera adusta	White-rot	2333	194	287	8	77	79	84	9	187	60	4	43	72	75	55	1	205	218	52	152	225	54	6	21	76	12	0	0	0	0	0	0	0
Cersu1	Ceriporiopsis subvermispora	White-rot	2097	211	219	0	81	89	87	5	170	33	0	34	32	55	90	25	169	191	73	131	79	119	6	23	84	10	0	0	0	0	0	0	0
Dicsq1	Dichomitus squalens	White-rot	1970	175	164	2	71	91	89	7	178	42	2	40	31	42	14	124	180	132	78	137	111	48	5	24	89	23	0	0	0	0	0	0	0
Earsca1	Earliella scabrosa	White-rot	2550	240	233	0	81	132	82	7	159	69	0	53	121	44	40	116	220	170	103	108	250	74	6	25	130	6	0	0	0	0	0	0	0
Epityp1	Epithele typhae	White-rot	1975	201	192	0	77	106	86	5	110	52	0	54	48	40	10	113	182	142	52	72	178	51	6	22	98	1	0	0	0	0	0	0	0
Fomfom1	Fomes fomentarius	White-rot	2064	197	201	0	77	109	75	6	127	52	2	55	51	45	11	84	209	152	81	79	182	52	5	27	105	3	0	0	0	0	0	0	0
Fomme1	Fomitiporia mediterranea	White-rot	2122	122	283	11	64	105	69	9	178	22	3	39	9	39	45	0	164	250	71	136	93	65	82	98	101	0	0	0	0	0	0	0	0
Ganaus1	Ganoderma australe	White-rot	4301	449	258	267	110	183	94	155	274	111	271	110	70	49	18	248	361	200	134	194	297	59	3	26	177	73	0	0	0	0	0	0	0
Ganbon1	Ganoderma boninense	White-rot	3246	280	288	1	89	117	102	9	178	59	0	58	54	48	12	127	249	183	60	113	192	48	4	23	108	6	136	111	73	87	42	136	164
Ganleu1	Ganoderma leucocontextum	White-rot	3003	202	216	4	76	88	106	8	178	90	1	53	97	48	11	94	196	175	62	111	216	49	5	22	86	6	142	101	100	79	56	116	133
Ganlin1	Ganoderma lingzhi	White-rot	2234	256	188	8	73	126	82	8	138	51	4	65	45	33	8	104	213	148	82	89	91	47	5	23	123	151	0	0	0	0	0	0	0
Ganluc1	Ganoderma lucidum	White-rot	2155	214	184	9	62	88	81	55	163	64	44	50	55	40	10	100	187	146	46	112	148	47	5	23	84	76	0	0	0	0	0	0	0
Gansin1	Ganoderma sinense	White-rot	2481	226	206	90	73	111	79	46	154	60	107	59	56	36	5	131	227	148	72	104	180	44	4	25	104	61	0	0	0	0	0	0	0
Gansp1	Ganoderma sp.	White-rot	1987	209	191	4	67	91	76	17	150	44	3	56	37	48	9	93	195	145	70	101	137	49	2	21	91	14	0	0	0	0	0	0	0
Hetan2	Heterobasidion annosum	White-rot	1551	138	147	12	58	60	77	19	111	23	41	45	13	38	32	4	157	129	49	76	75	55	23	40	58	13	0	0	0	0	0	0	0
Hexnit1	Hexagonia nitida	White-rot	2168	221	195	0	83	132	88	6	137	59	0	60	78	40	14	66	208	144	109	82	161	49	5	24	123	1	0	0	0	0	0	0	0
Hydfim1	Hydnopolyporus fimbriatus	White-rot	1827	127	195	0	70	88	87	6	120	36	0	36	34	45	12	0	187	155	60	73	114	52	81	85	86	8	0	0	0	0	0	0	0
Irplac1	Irpex lacteus	White-rot	2063	157	194	0	73	118	109	6	127	51	0	54	79	44	16	0	209	157	89	79	203	58	17	29	116	5	0	0	0	0	0	0	0
Tralac1	Leiotrametes lactinea	White-rot	1777	170	174	0	70	96	81	7	112	38	0	39	35	42	9	80	172	134	78	74	125	46	7	25	91	2	0	0	0	0	0	0	0
Tramen1	Leiotrametes menziesii	White-rot	1881	184	207	0	74	89	75	7	111	33	0	28	35	42	12	119	179	145	73	73	145	51	8	27	87	3	0	0	0	0	0	0	0
Lenti7_1	Lentinus tigrinus	White-rot	2162	193	214	3	71	128	76	7	136	48	0	58	63	47	10	71	203	165	102	89	196	55	6	24	125	1	0	0	0	0	0	0	0
Obbri1	Obba rivulosa	White-rot	1986	189	229	3	71	91	81	9	148	54	0	44	31	61	36	26	161	196	69	99	114	82	7	22	86	6	0	0	0	0	0	0	0
Panru1	Panus rudis	White-rot	1816	120	235	3	61	106	107	13	112	38	0	20	43	48	20	2	168	184	84	75	120	54	10	24	103	5	0	0	0	0	0	0	0
Phaca1	Phanerochaete carnosa	White-rot	2072	260	179	4	69	80	80	7	199	42	5	57	33	48	45	17	202	155	54	162	101	81	9	22	76	16	0	0	0	0	0	0	0
Phchr2	Phanerochaete chrysosporium	White-rot	1827	156	191	3	64	86	89	8	123	44	2	45	53	49	15	12	178	154	57	86	165	58	7	23	86	9	0	0	0	0	0	0	0
Phlbr1	Phlebia brevispora	White-rot	2244	240	299	9	82	115	115	13	128	44	3	44	45	56	8	22	202	211	67	78	162	56	5	25	105	28	0	0	0	0	0	0	0
Phlcen1	Phlebia centrifuga	White-rot	1577	131	211	35	54	70	74	10	108	36	28	33	10	39	17	0	138	143	42	69	87	47	20	36	67	18	0	0	0	0	0	0	0
Phlrad1	Phlebia radiata	White-rot	2303	139	278	72	81	98	106	19	131	36	101	39	78	51	35	1	192	194	59	94	164	78	9	24	96	47	0	0	0	0	0	0	0
Phlgi1	Phlebiopsis gigantea	White-rot	1598	127	186	0	65	82	77	6	113	38	1	42	43	49	5	3	166	157	57	72	102	39	4	19	78	2	0	0	0	0	0	0	0
Polar1	Polyporus arcularius	White-rot	2421	204	218	5	79	146	84	11	150	79	0	56	138	42	17	85	196	155	111	86	244	54	8	26	139	9	0	0	0	0	0	0	0
Polbr1	Polyporus brumalis	White-rot	2465	194	225	9	78	141	85	9	145	75	0	55	136	44	17	93	195	156	116	97	282	57	8	24	135	11	0	0	0	0	0	0	0
Polsqu1	Polyporus squamosus	White-rot	2116	204	183	3	76	122	93	7	135	54	0	45	89	42	10	65	202	147	97	85	184	50	6	27	113	1	0	0	0	0	0	0	0
Pycci1	Pycnoporus cinnabarinus	White-rot	1648	106	151	82	65	80	87	30	105	19	81	25	15	29	16	23	167	129	44	70	56	39	6	20	75	63	0	0	0	0	0	0	0
Pycsa1	Pycnoporus sanguineus	White-rot	1831	129	209	12	72	94	90	5	154	26	0	27	37	39	10	46	180	158	80	108	112	42	4	21	90	14	0	0	0	0	0	0	0
Rigmic1	Rigidoporus microporus	White-rot	1648	143	254	0	56	67	68	7	151	13	0	23	18	35	43	0	134	214	48	110	78	40	5	19	64	2	0	0	0	0	0	0	0
Stehi1	Stereum hirsutum	White-rot	2416	208	198	8	104	144	86	8	137	59	2	65	92	45	31	0	249	141	95	98	237	60	40	52	140	13	0	0	0	0	0	0	0
Trapub1	Trametes pubescens	White-rot	2152	184	169	97	74	125	84	21	116	61	81	34	60	32	8	116	174	134	82	75	125	36	10	24	121	35	0	0	0	0	0	0	0
Trave1	Trametes versicolor	White-rot	2241	185	207	26	83	121	75	7	111	80	1	41	80	46	6	174	191	159	101	78	183	50	4	22	118	9	0	0	0	0	0	0	0
Trace1	Trametopsis cervina	White-rot	1617	87	193	6	61	81	75	7	141	24	0	29	29	44	30	0	156	150	53	101	102	70	6	23	80	8	0	0	0	0	0	0	0
Amylap1_1	Amylocystis lapponica	Brown-rot	1583	104	148	0	66	105	94	6	105	40	0	24	20	55	17	22	156	121	73	65	108	47	6	26	103	6	0	0	0	0	0	0	0
Antser1	Antrodia serialis	Brown-rot	2129	223	202	0	75	134	110	13	126	83	0	56	60	59	4	0	193	163	110	79	159	46	9	18	130	2	0	0	0	0	0	0	0
Antsi1	Antrodia sinuosa	Brown-rot	1644	140	161	4	68	111	87	6	115	32	0	42	21	58	13	0	158	149	79	82	64	53	2	21	108	2	0	0	0	0	0	0	0
Daequ1	Daedalea quercina	Brown-rot	1728	135	154	0	65	126	85	7	113	46	0	60	36	59	9	0	165	132	98	74	83	45	9	24	122	16	0	0	0	0	0	0	0
Fibra1	Fibroporia radiculosa	Brown-rot	1665	174	150	23	64	121	75	12	117	30	3	33	10	42	10	23	159	136	92	73	61	49	10	17	116	1	0	0	0	0	0	0	0
Pipbet1_1	Fomitopsis betulina	Brown-rot	1723	137	155	0	70	130	90	8	107	37	0	54	34	52	5	0	167	141	94	68	105	44	7	26	120	2	0	0	0	0	0	0	0
Fompi3	Fomitopsis pinicola	Brown-rot	1960	174	177	9	71	148	83	6	122	63	0	56	51	63	6	0	180	151	105	77	100	49	21	32	134	11	0	0	0	0	0	0	0
Laesu1	Laetiporus sulphureus	Brown-rot	1763	158	187	0	72	96	78	9	118	51	0	45	22	68	10	5	162	162	71	74	98	50	12	25	92	26	0	0	0	0	0	0	0
PosplRSB12_1	Postia placenta	Brown-rot	1743	202	162	0	69	121	78	5	104	44	0	42	18	61	10	0	163	140	80	68	105	44	9	27	115	7	0	0	0	0	0	0	0
Fomros1	Rhodofomes roseus	Brown-rot	1875	151	159	0	73	128	102	9	119	62	0	44	58	59	19	0	176	137	97	84	118	52	6	21	127	1	0	0	0	0	0	0	0
Wolco1	Wolfiporia cocos	Brown-rot	1877	197	173	5	69	125	85	9	127	31	3	49	20	68	27	18	171	156	98	81	77	67	6	25	119	2	0	0	0	0	0	0	0
Amamu1	Amanita muscaria	Ectomycorrhizal	2793	132	209	2	57	53	105	10	312	30	5	24	21	61	261	0	130	191	35	243	134	273	25	45	52	49	32	31	78	17	30	31	58
Lacbi2	Laccaria bicolor	Ectomycorrhizal	2800	91	253	9	64	66	111	19	200	27	2	19	48	98	143	0	121	216	40	148	191	88	74	94	60	17	37	170	76	100	32	67	55
Pismi2	Pisolithus microcarpus	Ectomycorrhizal	3054	129	256	0	49	51	100	7	130	24	0	34	21	137	6	153	119	186	33	89	88	48	72	74	46	5	118	259	387	64	225	37	58
Rhivi1	Rhizopogon vinicolor	Ectomycorrhizal	2980	230	269	3	83	86	81	9	356	25	0	67	32	130	32	77	225	253	60	277	99	57	21	33	85	9	34	30	16	11	3	141	63
Pirin1	Piriformospora indica	Endophyte	2170	90	152	17	51	55	68	3	270	25	6	9	9	47	162	0	117	142	36	193	185	68	103	118	51	17	23	5	6	2	2	83	4
Mellp2_3	Melampsora larici-populina	Pathogen	1095	29	127	0	42	41	69	4	93	5	0	13	7	32	2	0	102	113	29	56	16	27	7	19	41	34	6	95	2	38	0	1	3
Ustma2_2	Ustilago maydis	Pathogen	864	20	93	4	45	47	64	2	90	4	2	12	2	35	4	0	103	90	32	50	14	31	2	15	46	2	9	0	0	0	0	0	1
		Total	121129	10019	11649	872	4090	5913	4984	752	8434	2626	808	2532	2683	2982	1556	2686	10439	9313	4237	5776	8010	3347	867	1795	5672	981	537	802	738	398	390	612	539
