# Supplementary material for: Phylogenomics and Comparative Genomics Highlight Specific Genetic Features in Ganoderma Species
Source: J Fungi (Basel). 2022 Mar 18;8(3):311. doi: 10.3390/jof8030311 (PMC8955403; doi:10.3390/jof8030311)
Supplement: Supplementary file 1 [file jof-08-00311-s001.zip › Table S7.xlsx]

## Sheet: Table S7
Supplementary Table S7. Count of each category (CAZymes, Lipases, SSP, Proteases) in 58 fungal secretomes.
Species ID	Species name	Lifestyle	Total	SSP	CAZymes	Proteases	Lipases
Abobie1	Abortiporus biennis	White-rot	634	316	242	67	9
Bjeadu1	Bjerkandera adusta	White-rot	761	415	252	79	15
CersubB	Ceriporiopsis subvermispora	White-rot	466	227	174	39	26
Dicsq1	Dichomitus squalens	White-rot	601	247	253	78	23
Earsca1	Earliella scabrosa	White-rot	922	475	318	102	27
Epityp1	Epithele typhae	White-rot	755	357	282	84	32
Fomfom1	Fomes fomentarius	White-rot	858	427	320	79	32
Fommed1	Fomitiporia mediterranea	White-rot	499	246	193	42	18
Ganaus1	Ganoderma australe	White-rot	1361	668	538	109	46
Ganbon1	Ganoderma boninense	White-rot	1095	593	372	99	31
Ganleu1	Ganoderma leucocontextum	White-rot	849	436	291	99	23
Ganlin1	Ganoderma lingzhi	White-rot	967	498	342	99	28
Ganluc1	Ganoderma lucidum	White-rot	891	421	342	103	25
Gansin1	Ganoderma sinense	White-rot	901	432	352	88	29
Gansp1	Ganoderma sp.	White-rot	749	337	306	85	21
Hetan2	Heterobasidion annosum	White-rot	505	240	203	45	17
Hexnit1	Hexagonia nitida	White-rot	923	490	317	91	25
Hydfim1	Hydnopolyporus fimbriatus	White-rot	591	305	207	62	17
Irplac1	Irpex lacteus	White-rot	688	347	229	82	30
Tralac1	Leiotrametes lactinea	White-rot	733	357	262	97	17
Tramen1	Leiotrametes menziesii	White-rot	742	383	247	94	18
Lenti7	Lentinus tigrinus	White-rot	802	384	291	91	36
Obbriv1	Obba rivulosa	White-rot	539	253	196	57	33
Panru1	Panus rudis	White-rot	648	342	239	57	10
Phacar1	Phanerochaete carnosa	White-rot	645	350	198	89	8
Phachr2	Phanerochaete chrysosporium	White-rot	641	328	219	84	10
Phlbre1	Phlebia brevispora	White-rot	722	376	256	74	16
Phlcen1	Phlebia centrifuga	White-rot	423	254	124	41	4
Phlrad1	Phlebia radiata	White-rot	673	326	263	72	12
Phlgig1	Phlebiopsis gigantea	White-rot	570	291	197	72	10
Polarc1	Polyporus arcularius	White-rot	785	390	287	81	27
Polbru1	Polyporus brumalis	White-rot	826	415	295	87	29
Polsqu1	Polyporus squamosus	White-rot	775	379	279	86	31
Pyccin1	Pycnoporus cinnabarinus	White-rot	477	208	206	53	10
Pycsa1	Pycnoporus sanguineus	White-rot	637	335	228	63	11
Rigmic1	Rigidoporus microporus	White-rot	529	262	210	42	15
Stehir1	Stereum hirsutum	White-rot	684	305	306	48	25
Trapub1	Trametes pubescens	White-rot	632	332	225	56	19
Trave1	Trametes versicolor	White-rot	712	341	267	82	22
Tracer1	Trametopsis cervina	White-rot	556	270	216	57	13
Amylap1	Amylocystis lapponica	Brown-rot	373	190	123	54	6
Antser1	Antrodia serialis	Brown-rot	602	374	162	53	13
Antsin1	Antrodia sinuosa	Brown-rot	387	204	119	52	12
Daeque1	Daedalea quercina	Brown-rot	423	245	132	39	7
Fibrad1	Fibroporia radiculosa	Brown-rot	376	192	125	48	11
Pipbet1	Fomitopsis betulina	Brown-rot	551	314	170	49	18
Fompin3	Fomitopsis pinicola	Brown-rot	545	289	180	60	16
Laesul1	Laetiporus sulphureus	Brown-rot	376	208	121	40	7
Pospla12	Postia placenta	Brown-rot	428	231	129	58	10
Fomros1	Rhodofomes roseus	Brown-rot	533	300	168	51	14
Wolcoc1	Wolfiporia cocos	Brown-rot	356	177	118	48	13
Amamu1	Amanita muscaria	Ectomycorrhizal	570	382	119	58	11
Lacbi2	Laccaria bicolor	Ectomycorrhizal	677	486	129	45	17
Pismi2	Pisolithus microcarpus	Ectomycorrhizal	392	283	82	24	3
Rhivi1	Rhizopogon vinicolor	Ectomycorrhizal	468	294	106	57	11
Pirin1	Piriformospora indica	Endophyte	715	324	326	54	11
Mellp2	Melampsora larici-populina	Pathogen	1140	928	152	43	17
Ustma2	Ustilago maydis	Pathogen	339	210	91	32	6
		Total	38018	19989	13096	3880	1053
