# Supplementary material for: Phylogenomics and Comparative Genomics Highlight Specific Genetic Features in Ganoderma Species
Source: J Fungi (Basel). 2022 Mar 18;8(3):311. doi: 10.3390/jof8030311 (PMC8955403; doi:10.3390/jof8030311)
Supplement: Supplementary file 1 [file jof-08-00311-s001.zip › Table S8.xlsx]

## Sheet: Table S8
Supplementary Table S8. Number of small secreted proteins in 58 secretomes.
Species ID	Species name	Lifestyle	Total	Annotation	Proteases	CAZymes	Lipases	Unkown	Proteases
									A01A	A01X	A02A	A02C	C13	C19	C26	C40	C48	C56	C60A	C82A	C85A	C89	C97	C110	G01	I01	I02	I04	I08	I17	I25B	I29	I32	I51	I63	I66	I87	M14A	M17	M23B	M28E	M35	M36	M38	M43B	M57	N04	P02A	S08A
Abobie1	Abortiporus biennis	White-rot	316	59	11	48	0	257	0	1	0	0	0	0	0	0	0	1	0	0	0	1	0	0	0	0	0	0	1	0	0	0	0	5	0	0	1	0	0	0	0	0	0	0	1	0	0	0	0
Bjeadu1	Bjerkandera adusta	White-rot	415	47	6	38	3	368	2	1	0	0	0	0	0	0	0	1	0	0	0	0	0	0	0	0	0	0	0	0	0	0	0	1	0	0	1	0	0	0	0	0	0	0	0	0	0	0	0
CersubB	Ceriporiopsis subvermispora	White-rot	227	27	3	24	0	200	0	0	0	0	0	0	0	0	0	0	0	1	0	0	0	0	0	0	0	0	0	0	0	0	0	1	0	0	0	0	0	1	0	0	0	0	0	0	0	0	0
Dicsq1	Dichomitus squalens	White-rot	247	46	6	40	0	201	0	0	0	0	0	0	0	1	0	0	0	0	0	0	0	0	2	0	0	0	0	0	0	0	0	1	0	0	1	0	0	0	0	0	0	0	1	0	0	0	0
Earsca1	Earliella scabrosa	White-rot	475	66	12	53	1	409	0	0	0	0	0	0	1	0	0	0	0	0	0	0	0	0	2	0	0	0	1	0	0	0	0	2	0	0	1	0	0	0	1	0	0	0	3	0	0	1	0
Epityp1	Epithele typhae	White-rot	357	64	11	50	3	293	0	0	0	0	0	0	0	0	0	0	0	0	0	0	0	0	2	0	0	0	0	0	0	0	0	3	1	0	1	0	0	0	0	0	0	1	1	0	0	1	0
Fomfom1	Fomes fomentarius	White-rot	427	75	12	63	0	352	0	0	0	0	0	0	0	0	0	2	0	0	0	0	0	0	2	0	1	0	0	0	0	0	0	1	1	0	1	0	0	0	0	0	0	0	1	0	0	2	1
Fommed1	Fomitiporia mediterranea	White-rot	246	41	8	31	2	205	0	0	1	0	0	0	0	1	0	2	0	1	0	0	0	1	0	0	0	0	0	0	0	0	0	1	0	0	1	0	0	0	0	0	0	0	0	0	0	0	0
Ganaus1	Ganoderma australe	White-rot	668	132	23	104	5	536	0	0	0	0	0	0	0	0	0	1	0	0	0	0	0	0	16	0	0	0	0	0	0	0	0	1	0	0	1	0	0	0	0	0	1	0	0	1	0	2	0
Ganbon1	Ganoderma boninense	White-rot	593	117	25	89	3	476	0	0	0	0	0	0	0	0	1	2	0	0	0	0	0	0	16	0	0	0	0	0	0	0	0	0	0	0	0	0	0	0	0	0	0	0	1	0	0	3	0
Ganleu1	Ganoderma leucocontextum	White-rot	436	77	17	58	2	359	0	0	0	0	0	0	0	0	0	0	0	0	0	0	0	0	13	0	0	0	0	0	0	0	0	1	0	0	1	0	0	0	0	0	0	0	1	1	0	0	0
Ganlin1	Ganoderma lingzhi	White-rot	498	119	14	103	2	379	1	0	0	0	0	0	0	0	0	0	0	0	0	0	0	0	6	0	0	0	0	0	0	0	0	0	0	0	0	0	0	0	0	1	1	0	1	1	0	1	0
Ganluc1	Ganoderma lucidum	White-rot	421	90	14	76	0	331	0	0	0	0	0	0	0	0	0	0	0	0	0	0	0	0	8	0	0	0	0	0	0	0	0	1	0	0	0	0	0	0	0	1	0	0	1	1	0	0	0
Gansin1	Ganoderma sinense	White-rot	432	85	17	71	2	342	1	0	0	0	0	0	0	0	0	0	0	0	0	0	0	0	12	0	0	0	0	0	0	0	0	2	0	0	0	0	0	0	0	0	1	0	1	0	0	0	0
Gansp1	Ganoderma sp.	White-rot	337	59	12	47	0	278	0	0	0	0	0	0	0	1	0	1	0	0	0	0	0	0	7	0	0	0	0	0	1	0	0	1	0	0	0	0	0	0	0	0	0	0	1	0	0	0	0
Hetan2	Heterobasidion annosum	White-rot	240	39	8	29	2	201	0	0	0	0	0	0	0	0	0	0	0	0	0	0	0	0	0	0	0	2	0	0	0	0	0	4	0	0	0	0	0	0	0	0	0	0	1	0	1	0	0
Hexnit1	Hexagonia nitida	White-rot	490	75	8	67	0	415	0	0	0	0	0	0	0	0	0	0	0	0	0	0	0	0	2	0	0	0	0	1	0	0	0	1	0	0	1	0	0	0	0	0	0	0	1	0	0	2	0
Hydfim1	Hydnopolyporus fimbriatus	White-rot	305	49	7	41	1	256	0	0	0	0	0	1	0	0	0	0	0	0	0	0	0	0	0	0	0	0	0	0	0	0	0	3	0	0	1	0	0	0	0	0	0	0	2	0	0	0	0
Irplac1	Irpex lacteus	White-rot	347	52	9	42	1	295	0	0	0	0	0	1	0	0	0	1	0	0	0	0	0	0	0	0	0	0	2	0	0	0	0	2	0	0	1	0	0	0	0	0	0	1	1	0	0	0	0
Tralac1	Leiotrametes lactinea	White-rot	357	84	14	70	0	273	0	0	0	0	0	0	0	0	0	0	0	0	0	0	0	0	11	0	0	0	0	0	0	0	0	1	0	0	1	0	0	0	0	0	0	0	1	0	0	0	0
Tramen1	Leiotrametes menziesii	White-rot	383	78	13	64	1	305	0	0	0	0	0	0	0	0	0	0	0	0	0	0	0	0	10	0	0	0	0	0	0	0	0	1	0	0	0	0	0	0	0	0	0	0	2	0	0	0	0
Lenti7	Lentinus tigrinus	White-rot	384	63	9	53	1	321	1	0	0	0	0	0	0	0	0	0	0	0	0	0	0	0	3	0	0	0	0	0	0	0	0	1	1	0	1	0	0	0	0	0	0	0	2	0	0	0	0
Obbriv1	Obba rivulosa	White-rot	253	44	4	38	2	209	0	0	0	0	0	0	0	0	0	0	0	0	0	0	0	0	0	0	0	0	0	1	0	0	0	2	0	0	1	0	0	0	0	0	0	0	0	0	0	0	0
Panru1	Panus rudis	White-rot	342	55	9	45	1	287	0	0	0	0	0	0	0	0	0	1	0	0	0	0	0	0	0	0	0	0	0	0	0	1	0	4	0	0	1	0	0	0	0	0	0	0	0	0	0	2	0
Phacar1	Phanerochaete carnosa	White-rot	350	57	25	32	0	293	1	0	0	0	1	0	0	0	0	0	0	0	0	0	0	0	19	0	0	0	0	0	0	0	0	2	0	0	0	0	0	0	0	0	0	0	0	0	0	0	0
Phachr2	Phanerochaete chrysosporium	White-rot	328	57	14	42	1	271	0	0	0	0	0	0	0	0	0	0	0	0	0	0	0	0	10	0	0	0	0	0	0	0	0	3	0	0	1	0	0	0	0	0	0	0	0	0	0	0	0
Phlbre1	Phlebia brevispora	White-rot	376	58	8	49	1	318	1	0	0	0	0	0	0	1	0	1	0	1	0	0	0	0	0	0	0	0	0	0	0	0	0	2	1	0	0	0	0	0	0	0	0	0	0	0	0	0	0
Phlcen1	Phlebia centrifuga	White-rot	254	44	6	36	2	210	1	0	0	0	0	0	0	0	0	1	0	0	0	0	0	0	0	0	0	0	0	0	0	0	0	2	0	0	0	1	0	0	0	0	0	0	1	0	0	0	0
Phlrad1	Phlebia radiata	White-rot	326	55	6	48	1	271	0	0	0	0	0	0	0	0	0	1	0	0	0	0	0	0	2	0	0	0	0	0	0	0	0	2	0	0	0	0	0	0	0	0	0	0	1	0	0	0	0
Phlgig1	Phlebiopsis gigantea	White-rot	291	57	14	41	2	234	2	0	0	0	0	0	0	1	0	1	0	1	0	0	0	0	5	0	0	0	0	0	0	0	0	3	0	0	0	0	0	0	0	0	0	0	1	0	0	0	0
Polarc1	Polyporus arcularius	White-rot	390	67	9	57	1	323	0	0	0	0	0	0	0	0	0	0	0	0	0	0	0	0	4	0	0	0	0	0	0	0	0	2	0	0	1	0	0	0	0	0	0	0	2	0	0	0	0
Polbru1	Polyporus brumalis	White-rot	415	75	11	61	3	340	0	0	0	0	0	0	1	0	0	0	0	0	0	0	0	1	4	0	0	0	0	0	0	0	0	1	0	0	2	0	0	0	0	0	0	0	2	0	0	0	0
Polsqu1	Polyporus squamosus	White-rot	379	71	8	61	2	308	1	0	0	0	0	0	0	0	0	0	0	0	0	0	0	0	4	0	0	0	0	0	0	0	0	1	0	0	1	0	0	0	0	0	0	0	1	0	0	0	0
Pyccin1	Pycnoporus cinnabarinus	White-rot	208	51	6	44	1	157	1	0	0	0	0	0	0	0	0	0	0	0	0	0	0	0	1	0	0	0	1	0	0	0	0	1	0	0	0	0	0	0	0	0	0	0	2	0	0	0	0
Pycsa1	Pycnoporus sanguineus	White-rot	335	49	6	43	0	286	1	0	0	0	0	0	0	0	0	0	0	0	0	0	0	0	1	0	1	0	0	0	0	0	0	0	0	0	0	0	0	0	1	0	0	0	2	0	0	0	0
Rigmic1	Rigidoporus microporus	White-rot	262	61	11	48	2	201	0	0	0	0	0	0	0	0	0	3	0	0	0	0	0	0	0	1	0	0	0	0	0	0	0	6	0	0	0	0	0	0	0	0	0	0	1	0	0	0	0
Stehir1	Stereum hirsutum	White-rot	305	53	6	44	3	252	1	0	0	0	0	0	0	0	0	0	0	0	0	0	0	0	3	0	0	0	0	0	0	0	0	1	0	0	0	0	0	0	0	0	0	0	1	0	0	0	0
Trapub1	Trametes pubescens	White-rot	332	65	4	57	4	267	0	0	0	0	0	0	0	0	0	0	0	0	0	0	0	0	1	0	0	0	0	1	0	0	0	0	0	0	1	0	0	0	0	0	0	0	0	0	0	1	0
Trave1	Trametes versicolor	White-rot	341	54	8	46	0	287	1	0	0	0	0	0	0	1	0	0	0	0	0	0	0	0	1	0	0	0	0	1	0	0	0	0	0	0	1	0	0	0	0	0	0	0	2	0	0	1	0
Tracer1	Trametopsis cervina	White-rot	270	50	6	42	2	220	0	0	0	0	0	0	0	0	0	2	0	0	0	0	0	0	0	0	0	0	0	0	0	0	0	3	0	0	0	0	0	0	0	0	0	0	1	0	0	0	0
Amylap1	Amylocystis lapponica	Brown-rot	190	23	4	19	0	167	0	0	0	0	0	0	0	0	0	0	0	0	0	0	0	0	0	0	0	0	0	0	0	0	0	0	0	0	1	0	0	0	0	0	0	0	0	0	0	0	0
Antser1	Antrodia serialis	Brown-rot	374	32	6	26	0	342	2	0	0	0	0	0	0	0	0	0	1	0	0	0	0	0	3	0	0	0	0	0	0	0	0	0	0	0	0	0	0	0	0	0	0	0	0	0	0	0	0
Antsin1	Antrodia sinuosa	Brown-rot	204	30	5	25	0	174	0	0	0	0	0	0	1	0	0	0	0	0	0	0	0	0	0	0	0	0	0	0	0	1	0	1	0	0	1	0	0	0	0	0	0	0	0	0	0	0	0
Daeque1	Daedalea quercina	Brown-rot	245	17	0	17	0	228	0	0	0	0	0	0	0	0	0	0	0	0	0	0	0	0	0	0	0	0	0	0	0	0	0	0	0	0	0	0	0	0	0	0	0	0	0	0	0	0	0
Fibrad1	Fibroporia radiculosa	Brown-rot	192	30	3	24	3	162	1	0	0	0	0	0	0	0	0	0	0	0	0	0	0	0	0	0	0	0	0	0	0	0	0	0	0	0	0	0	1	0	0	0	0	0	0	0	0	0	0
Pipbet1	Fomitopsis betulina	Brown-rot	314	44	5	39	0	270	0	0	0	0	0	0	1	0	0	0	0	0	0	0	0	0	3	0	0	0	0	0	0	1	0	0	0	0	0	0	0	0	0	0	0	0	0	0	0	0	0
Fompin3	Fomitopsis pinicola	Brown-rot	289	48	8	40	0	241	0	0	0	0	0	0	0	0	0	0	0	0	0	0	0	0	5	0	1	0	0	0	0	1	0	0	0	0	1	0	0	0	0	0	0	0	0	0	0	0	0
Laesul1	Laetiporus sulphureus	Brown-rot	208	20	4	16	0	188	1	0	0	0	0	0	0	0	0	0	0	0	0	0	0	0	2	0	0	0	0	0	0	0	0	0	0	0	1	0	0	0	0	0	0	0	0	0	0	0	0
Pospla12	Postia placenta	Brown-rot	231	34	4	29	1	197	0	0	0	0	0	0	0	0	0	0	0	0	0	0	0	0	0	0	0	0	0	0	0	0	0	1	0	0	1	0	0	0	0	0	0	0	0	0	0	2	0
Fomros1	Rhodofomes roseus	Brown-rot	300	39	4	34	1	261	0	0	0	0	0	0	0	0	0	0	0	0	0	0	0	0	2	0	0	0	0	0	0	0	0	0	0	0	1	0	0	0	0	0	0	0	0	0	0	0	0
Wolcoc1	Wolfiporia cocos	Brown-rot	177	19	1	17	1	158	0	0	0	0	0	0	0	0	0	0	0	0	0	0	0	0	0	0	0	0	0	0	0	0	0	0	0	0	1	0	0	0	0	0	0	0	0	0	0	0	0
Amamu1	Amanita muscaria	Ectomycorrhizal	382	43	14	26	3	339	3	0	0	0	0	0	0	0	0	0	0	0	0	0	0	0	9	0	0	0	0	0	0	0	0	1	1	0	0	0	0	0	0	0	0	0	0	0	0	0	0
Lacbi2	Laccaria bicolor	Ectomycorrhizal	486	41	10	30	1	445	0	0	0	0	0	0	1	0	0	0	0	0	0	0	0	0	0	0	0	0	0	1	0	0	0	1	0	1	1	0	1	0	0	0	0	0	3	0	0	0	0
Pismi2	Pisolithus microcarpus	Ectomycorrhizal	283	18	0	17	1	265	0	0	0	0	0	0	0	0	0	0	0	0	0	0	0	0	0	0	0	0	0	0	0	0	0	0	0	0	0	0	0	0	0	0	0	0	0	0	0	0	0
Rhivi1	Rhizopogon vinicolor	Ectomycorrhizal	294	32	4	27	1	262	0	0	0	0	0	0	0	0	0	0	0	0	0	0	0	0	0	0	0	0	0	0	0	0	0	1	0	0	1	0	0	0	0	0	0	0	0	0	0	0	0
Pirin1	Piriformospora indica	Endophyte	324	90	13	74	3	234	0	0	0	0	0	0	0	0	0	3	0	0	0	0	1	0	0	0	0	0	1	0	1	0	1	1	0	0	0	0	0	0	0	0	0	0	5	0	0	0	0
Mellp2	Melampsora larici-populina	Pathogen	928	34	6	28	0	894	1	0	0	0	0	0	0	0	0	0	0	0	1	0	0	0	0	0	1	0	0	0	0	0	0	3	0	0	0	0	0	0	0	0	0	0	0	0	0	0	0
Ustma2	Ustilago maydis	Pathogen	210	17	4	13	0	193	0	0	0	0	0	0	0	0	1	0	0	0	0	0	0	1	0	0	0	0	0	0	0	0	0	0	0	0	0	0	0	0	0	0	0	0	2	0	0	0	0
		Total	19989	3178	515	2596	72	16806	23	2	1	0	1	2	5	6	2	24	1	4	1	1	1	3	191	1	4	2	6	5	2	4	1	78	5	1	32	1	2	1	2	2	3	2	50	4	1	18	1
[truncated: 95 more columns]
