# Supplementary material for: Phylogenomics and Comparative Genomics Highlight Specific Genetic Features in Ganoderma Species
Source: J Fungi (Basel). 2022 Mar 18;8(3):311. doi: 10.3390/jof8030311 (PMC8955403; doi:10.3390/jof8030311)
Supplement: Supplementary file 1 [file jof-08-00311-s001.zip › Table S9.xlsx]

## Sheet: Table S9
Supplementary Table S9. Number of secreted CAZymes in 58 secretomes.
Species ID	Species name	Lifestyle	Total	Auxiliary Activities (AAs)																		Carbohydrate-Binding Modules (CBMs)														Carbohydrate Esterases (CEs)								EXPN	Glycoside Hydrolases (GHs)
				AA1	AA1_1	AA1_2	AA2	AA3	AA3_1	AA3_2	AA3_3	AA5	AA5_1	AA5_2	AA7	AA8	AA9	AA10	AA12	AA14	AA16	CBM1	CBM5	CBM12	CBM13	CBM18	CBM19	CBM20	CBM35	CBM43	CBM48	CBM50	CBM52	CBM63	CBM67	CE1	CE3	CE4	CE5	CE8	CE12	CE15	CE16		GH1	GH2	GH3	GH5	GH5_5
Abobie1	Abortiporus biennis	White-rot	242	0	10	0	14	0	1	2	0	0	2	0	0	2	16	0	1	2	0	27	2	0	0	0	0	4	1	0	0	4	0	0	0	2	0	3	0	2	0	2	4	19	0	0	3	1	3
Bjeadu1	Bjerkandera adusta	White-rot	252	0	0	0	20	0	1	11	0	0	6	0	0	2	22	0	1	2	1	31	4	0	0	0	0	2	1	0	0	0	0	0	0	1	0	3	0	2	1	2	11	12	0	2	3	0	4
CersubB	Ceriporiopsis subvermispora	White-rot	174	0	5	0	15	0	1	5	0	0	2	0	0	2	9	0	0	1	0	15	2	0	0	0	0	3	0	0	0	0	0	0	0	1	0	2	0	2	0	1	4	9	1	2	2	1	2
Dicsq1	Dichomitus squalens	White-rot	253	0	10	0	12	0	1	10	0	0	8	0	3	1	14	0	0	3	0	15	3	0	2	1	0	2	1	0	0	0	0	0	0	0	0	2	0	3	2	2	5	10	2	2	4	0	2
Earsca1	Earliella scabrosa	White-rot	318	0	7	0	24	1	1	16	0	0	9	0	1	1	19	0	0	3	0	24	5	0	0	1	0	2	2	0	0	6	0	0	0	2	0	3	0	3	3	3	6	16	0	3	5	0	3
Epityp1	Epithele typhae	White-rot	282	0	11	0	22	0	1	8	0	0	5	0	1	2	13	0	0	2	1	20	2	0	0	1	0	2	1	0	0	6	0	0	0	5	0	6	0	2	1	2	4	14	0	3	5	0	2
Fomfom1	Fomes fomentarius	White-rot	320	0	7	0	15	1	1	12	0	1	12	0	2	2	18	0	0	4	0	22	8	0	1	1	0	2	2	0	0	8	0	0	0	2	0	2	0	3	3	2	3	17	0	3	4	0	3
Fommed1	Fomitiporia mediterranea	White-rot	193	0	8	0	17	0	1	11	0	0	1	0	0	1	9	0	0	1	0	6	4	0	1	0	0	1	1	0	0	0	0	0	0	0	0	3	0	2	2	1	4	9	4	1	1	0	3
Ganaus1	Ganoderma australe	White-rot	538	0	21	1	19	0	0	23	0	0	12	0	2	0	23	0	0	2	0	16	12	1	0	2	0	3	1	0	0	21	0	0	0	4	0	3	0	0	1	4	23	43	2	2	18	0	4
Ganbon1	Ganoderma boninense	White-rot	372	0	17	1	12	0	1	11	0	0	8	0	4	2	17	0	0	3	0	23	3	0	0	4	0	3	1	0	0	10	0	0	0	4	0	2	0	4	1	2	12	23	1	1	11	0	4
Ganleu1	Ganoderma leucocontextum	White-rot	291	0	13	1	9	0	1	6	0	0	6	0	3	1	14	0	0	4	0	15	6	0	0	1	0	3	1	0	0	4	0	0	0	2	0	0	0	2	1	2	11	23	2	1	7	0	3
Ganlin1	Ganoderma lingzhi	White-rot	342	0	15	1	10	0	1	4	0	0	9	0	2	1	15	0	0	1	0	17	7	0	0	0	0	2	1	0	0	26	0	0	0	3	0	2	0	2	1	3	6	28	1	1	7	0	3
Ganluc1	Ganoderma lucidum	White-rot	342	0	12	1	8	0	1	7	0	0	7	0	4	2	14	0	0	4	0	20	8	0	0	1	0	3	0	0	0	12	0	0	0	2	0	2	0	3	1	2	10	29	1	1	7	0	2
Gansin1	Ganoderma sinense	White-rot	352	0	15	1	10	0	1	9	1	0	8	0	0	2	14	0	0	3	0	17	12	0	0	1	0	4	1	1	0	6	0	0	0	2	0	2	0	3	1	2	10	22	0	0	9	0	2
Gansp1	Ganoderma sp.	White-rot	306	0	14	0	9	0	1	10	0	0	7	0	2	1	13	0	0	3	0	16	8	0	0	1	0	3	1	0	0	8	0	0	0	2	0	4	0	3	1	2	7	13	1	1	9	0	3
Hetan2	Heterobasidion annosum	White-rot	203	2	11	0	7	0	1	17	0	0	3	0	2	2	9	0	0	0	1	17	5	0	0	1	0	1	2	0	0	0	0	0	0	1	0	3	0	2	1	1	3	9	0	1	7	0	3
Hexnit1	Hexagonia nitida	White-rot	317	0	8	0	21	2	1	9	0	0	8	0	4	2	16	0	0	4	0	22	6	0	0	0	0	2	3	0	0	6	0	0	0	3	0	5	0	2	3	2	5	23	0	2	3	0	3
Hydfim1	Hydnopolyporus fimbriatus	White-rot	207	1	0	0	9	0	1	10	0	0	4	0	0	1	16	0	1	3	0	21	4	0	0	1	0	1	1	0	0	4	0	0	0	1	0	1	0	2	0	2	1	16	0	0	6	0	3
Irplac1	Irpex lacteus	White-rot	229	0	0	0	9	0	1	10	0	0	4	0	0	1	16	0	1	3	0	25	4	0	0	2	0	1	1	0	0	2	0	0	0	1	0	2	0	2	0	2	3	15	0	1	3	0	6
Tralac1	Leiotrametes lactinea	White-rot	262	0	3	1	7	0	1	5	0	0	3	0	0	2	15	0	0	4	0	25	7	0	0	0	0	2	1	0	0	10	0	0	0	4	0	2	0	2	0	3	3	21	0	2	3	0	3
Tramen1	Leiotrametes menziesii	White-rot	247	0	4	1	9	0	1	3	0	0	2	0	0	2	17	0	0	4	0	22	3	0	0	1	0	2	1	0	0	8	0	0	0	3	0	1	0	2	0	2	3	20	0	1	5	0	3
Lenti7	Lentinus tigrinus	White-rot	291	0	7	1	17	0	1	11	0	1	5	0	2	2	16	0	0	4	0	20	4	0	0	1	0	2	1	0	0	4	0	0	0	2	0	2	0	4	1	1	4	16	0	1	5	0	3
Obbriv1	Obba rivulosa	White-rot	196	0	7	0	12	0	1	6	0	0	1	0	0	2	8	0	0	2	0	17	4	0	0	0	0	3	0	0	0	6	0	0	0	2	0	0	0	2	0	2	5	16	1	1	3	0	2
Panru1	Panus rudis	White-rot	239	0	6	1	11	0	1	6	0	0	4	0	0	1	17	0	0	3	0	26	4	0	0	0	0	2	1	0	0	4	0	0	0	1	0	2	0	2	2	1	6	11	0	3	4	0	3
Phacar1	Phanerochaete carnosa	White-rot	198	5	0	0	11	0	1	6	0	0	4	0	0	2	9	0	3	1	0	25	1	0	0	0	0	3	1	0	0	0	0	0	0	2	0	2	0	2	0	3	3	12	0	1	3	0	3
Phachr2	Phanerochaete chrysosporium	White-rot	219	1	0	0	15	0	1	3	0	0	4	0	0	2	12	0	1	1	0	34	4	0	0	0	0	2	1	0	0	4	0	0	0	1	0	4	0	2	0	2	4	10	0	1	4	0	2
Phlbre1	Phlebia brevispora	White-rot	256	0	6	1	11	0	1	5	0	0	5	0	0	2	9	0	1	0	0	24	5	0	15	4	0	3	1	0	0	7	0	0	0	1	0	2	1	1	0	1	1	11	0	1	3	1	2
Phlcen1	Phlebia centrifuga	White-rot	124	0	1	0	4	0	1	5	0	0	3	0	0	2	6	0	1	0	0	10	1	0	0	0	0	2	2	0	0	2	0	0	0	0	0	1	0	1	0	2	1	9	0	0	1	0	1
Phlrad1	Phlebia radiata	White-rot	263	0	4	1	10	0	1	5	0	0	6	0	0	2	12	0	0	1	0	31	5	0	15	0	0	1	1	0	0	15	0	0	0	1	0	3	0	2	0	2	7	14	0	2	3	1	3
Phlgig1	Phlebiopsis gigantea	White-rot	197	2	0	0	9	0	1	4	0	0	3	0	0	2	13	0	1	2	0	24	3	0	0	0	0	2	1	0	0	0	0	0	0	0	0	2	0	4	1	0	3	10	0	1	4	0	4
Polarc1	Polyporus arcularius	White-rot	287	0	7	1	15	1	0	13	0	0	5	0	1	1	16	0	0	3	0	21	5	0	0	0	0	2	1	0	0	9	0	0	0	3	0	3	0	4	1	2	4	16	0	2	4	0	3
Polbru1	Polyporus brumalis	White-rot	295	0	7	1	16	0	1	12	0	0	4	0	1	2	16	0	0	3	0	19	4	0	0	0	1	2	1	0	0	11	0	0	0	3	0	2	0	4	1	2	4	26	0	2	5	0	3
Polsqu1	Polyporus squamosus	White-rot	279	0	8	1	3	0	1	9	0	0	5	0	1	2	17	0	0	5	0	21	6	0	0	0	0	2	1	0	0	9	0	0	0	3	0	2	0	4	1	2	5	18	0	2	5	0	4
Pyccin1	Pycnoporus cinnabarinus	White-rot	206	0	4	0	10	0	1	4	0	0	3	0	0	2	15	0	0	4	0	17	3	0	0	1	0	1	1	0	0	4	0	0	0	2	0	2	0	2	0	2	2	15	0	2	0	0	3
Pycsa1	Pycnoporus sanguineus	White-rot	228	0	5	1	11	0	1	5	0	0	3	0	0	2	15	0	0	4	0	20	6	0	0	0	0	2	1	0	0	6	0	0	0	3	0	0	0	2	0	1	3	9	0	2	2	0	4
Rigmic1	Rigidoporus microporus	White-rot	210	0	5	2	6	0	0	5	0	0	5	0	0	0	20	0	1	0	0	28	3	0	0	0	0	1	1	0	0	4	0	0	0	1	0	4	0	2	0	2	1	10	2	0	3	0	4
Stehir1	Stereum hirsutum	White-rot	306	0	12	1	6	0	0	22	0	0	5	0	1	1	14	0	0	3	0	15	10	0	0	1	0	5	2	2	0	0	0	0	0	1	0	3	1	4	3	1	4	13	1	1	10	0	3
Trapub1	Trametes pubescens	White-rot	225	0	5	1	18	0	1	7	0	0	4	0	0	1	15	0	0	3	0	16	1	0	0	0	0	4	1	0	0	4	0	0	0	3	0	1	0	0	1	1	1	16	0	1	4	0	3
Trave1	Trametes versicolor	White-rot	267	0	6	1	24	0	1	6	0	0	6	0	0	2	17	0	0	4	0	21	6	0	0	1	0	4	1	0	0	0	0	0	0	3	0	2	0	2	0	0	3	12	0	3	5	0	2
Tracer1	Trametopsis cervina	White-rot	216	0	0	0	8	0	1	10	0	0	6	0	0	2	15	0	0	3	0	27	1	0	0	0	0	1	1	0	0	4	0	0	0	2	0	3	0	2	0	2	4	7	0	1	4	0	5
Amylap1	Amylocystis lapponica	Brown-rot	123	0	2	0	1	0	0	1	0	0	2	0	0	0	0	0	0	2	0	0	4	0	0	1	0	1	0	0	0	2	0	0	0	0	0	1	0	0	0	0	3	12	0	2	4	0	3
Antser1	Antrodia serialis	Brown-rot	162	1	3	1	0	0	0	3	0	0	3	0	3	0	3	0	0	2	0	0	3	0	0	0	0	3	1	1	0	8	0	0	0	0	0	0	0	2	0	1	5	12	0	1	5	0	2
Antsin1	Antrodia sinuosa	Brown-rot	119	0	3	0	1	0	0	3	0	0	2	0	0	0	2	0	0	2	0	0	4	0	0	1	0	1	1	0	0	2	0	0	0	0	0	2	0	1	0	0	3	12	0	1	3	0	2
Daeque1	Daedalea quercina	Brown-rot	132	0	1	0	0	0	0	1	0	0	2	0	3	0	2	0	0	1	0	0	4	0	0	1	0	2	0	0	0	0	0	0	0	1	0	3	0	1	0	1	4	6	0	1	6	0	1
Fibrad1	Fibroporia radiculosa	Brown-rot	125	0	2	0	0	0	0	4	0	0	2	0	0	0	2	0	0	2	0	1	4	0	0	3	0	1	1	0	0	8	0	0	0	0	0	1	0	2	0	0	3	15	0	1	2	0	3
Pipbet1	Fomitopsis betulina	Brown-rot	170	0	2	0	1	0	0	2	0	0	1	0	3	0	3	0	0	2	0	0	5	0	0	1	0	2	1	1	0	13	0	0	0	0	0	2	0	2	0	1	5	14	0	2	5	0	3
Fompin3	Fomitopsis pinicola	Brown-rot	180	0	3	0	1	0	0	2	0	0	2	0	3	0	4	0	0	3	0	0	4	0	2	1	0	2	1	1	0	7	0	0	0	0	0	3	0	1	0	1	4	17	0	2	9	0	3
Laesul1	Laetiporus sulphureus	Brown-rot	121	0	2	0	1	0	0	7	0	0	3	0	0	0	2	0	0	1	0	0	4	0	0	1	0	1	1	0	0	2	0	0	0	2	0	1	0	1	0	0	2	9	0	0	3	0	2
Pospla12	Postia placenta	Brown-rot	129	0	2	1	0	0	0	5	0	0	2	0	0	0	2	0	0	2	0	0	3	0	0	1	0	1	1	1	0	2	0	0	0	0	0	1	0	2	0	0	2	19	0	2	2	0	3
Fomros1	Rhodofomes roseus	Brown-rot	168	0	2	0	0	0	0	0	0	0	2	0	3	0	2	0	0	2	0	0	4	0	0	2	0	2	1	0	0	8	0	0	0	0	0	1	0	1	0	0	4	17	0	1	6	0	2
Wolcoc1	Wolfiporia cocos	Brown-rot	118	0	2	0	1	0	0	0	0	0	1	0	0	0	1	0	0	2	0	0	4	0	0	1	0	1	1	0	0	0	0	0	0	0	0	2	0	1	0	1	3	12	0	1	4	0	1
Amamu1	Amanita muscaria	Ectomycorrhizal	119	0	12	0	0	0	0	2	0	0	2	0	3	0	2	0	0	2	0	0	3	0	4	1	0	1	0	1	0	2	0	0	4	0	0	5	0	0	0	0	4	8	0	0	1	0	0
Lacbi2	Laccaria bicolor	Ectomycorrhizal	129	1	9	1	1	0	0	6	0	0	3	0	0	0	4	0	0	3	0	1	0	0	4	0	0	0	0	0	1	0	1	0	0	0	0	6	1	4	0	0	0	11	0	1	0	0	1
Pismi2	Pisolithus microcarpus	Ectomycorrhizal	82	0	8	0	0	0	0	0	0	0	2	0	0	0	3	0	0	4	0	0	1	0	0	1	0	0	0	0	0	2	0	0	0	0	0	4	0	0	0	0	0	11	0	0	1	0	0
Rhivi1	Rhizopogon vinicolor	Ectomycorrhizal	106	0	14	0	0	0	0	1	0	0	2	0	0	0	2	0	0	1	0	0	3	0	0	1	0	1	0	1	0	6	0	0	0	0	0	1	0	1	0	0	4	12	0	1	2	1	1
Pirin1	Piriformospora indica	Endophyte	326	0	1	0	0	0	2	8	0	0	7	0	1	2	22	0	0	3	1	60	1	0	5	1	0	2	1	1	0	49	0	0	0	9	1	11	2	3	0	1	3	5	0	0	4	0	3
Mellp2	Melampsora larici-populina	Pathogen	152	13	0	0	0	0	0	1	0	0	1	0	8	0	2	0	0	0	0	0	0	0	0	0	0	0	0	1	0	0	0	6	0	0	0	7	2	4	0	0	2	15	0	3	3	3	2
Ustma2	Ustilago maydis	Pathogen	91	4	0	0	0	0	0	6	0	0	1	1	2	0	0	1	0	0	0	0	0	0	0	2	0	0	0	1	0	0	0	0	0	1	0	4	3	1	0	0	0	10	0	1	3	0	0
		Total	13096	30	349	24	502	5	38	395	1	2	247	1	65	66	639	1	12	136	4	894	242	1	49	46	1	113	54	12	1	345	1	6	4	92	1	148	10	121	34	79	254	859	19	77	257	8	153
[truncated: 101 more columns]
